# Supplementary material for: Listen to the patients! Identifying CML patients' needs analyzing patient-generated content with AI-driven methodologies
Source: Front Digit Health. 2023 Dec 5;5:1243215. doi: 10.3389/fdgth.2023.1243215 (PMC10729659; doi:10.3389/fdgth.2023.1243215)
Supplement: Supplementary file 1 [file Datasheet1.zip]

Archive with 12 entries (11 files):
- Data Sheet 1_v1/
- Data Sheet 1_v1/Image 1.PNG
- Data Sheet 1_v1/Image 3.PNG
- Data Sheet 1_v1/Image 4.PNG
- Data Sheet 1_v1/Image 5.PNG
- Data Sheet 1_v1/Image 6.PNG
- Data Sheet 1_v1/Table 1.XLSX
- Data Sheet 1_v1/Table 2.XLSX
- Data Sheet 1_v1/Table 3.XLSX
- Data Sheet 1_v1/Table 4.XLSX
- Data Sheet 1_v1/Table 5.XLSX
- Data Sheet 1_v1/Table 6.XLSX
