# Supplementary material for: Listen to the patients! Identifying CML patients' needs analyzing patient-generated content with AI-driven methodologies
Source: Front Digit Health. 2023 Dec 5;5:1243215. doi: 10.3389/fdgth.2023.1243215 (PMC10729659; doi:10.3389/fdgth.2023.1243215)
Supplement: Supplementary file 1 [file Datasheet1.zip › Data Sheet 1_v1/Table 1.XLSX]

## Sheet: Sheet1
	1	2	3
TOPIC time (00)	0.238216		1
TOPIC time (00)	0.238216	time	0.00860602
TOPIC time (00)	0.238216	know	0.00725554
TOPIC time (00)	0.238216	glivec	0.0071464
TOPIC time (00)	0.238216	like	0.00678143
TOPIC time (00)	0.238216	feel	0.00622924
TOPIC time (00)	0.238216	years	0.0061209
TOPIC time (00)	0.238216	think	0.00561545
TOPIC time (00)	0.238216	pain	0.00537977
TOPIC time (00)	0.238216	day	0.00532618
TOPIC time (00)	0.238216	going	0.00487914
TOPIC time (00)	0.238216	days	0.00473145
TOPIC time (00)	0.238216	taking	0.00467241
TOPIC time (00)	0.238216	hope	0.00466525
TOPIC time (00)	0.238216	weeks	0.00460109
TOPIC time (00)	0.238216	effects	0.00446421
TOPIC time (00)	0.238216	better	0.00417363
TOPIC time (00)	0.238216	help	0.00409553
TOPIC time (00)	0.238216	ago	0.00404204
TOPIC time (00)	0.238216	months	0.00396519
TOPIC time (00)	0.238216	people	0.00387878
TOPIC time (00)	0.238216	diagnosed	0.00386263
TOPIC time (00)	0.238216	having	0.00384988
TOPIC time (00)	0.238216	work	0.00370569
TOPIC time (00)	0.238216	try	0.00369533
TOPIC time (00)	0.238216	life	0.00369197
TOPIC time (00)	0.238216	week	0.00364054
TOPIC time (00)	0.238216	said	0.00359572
TOPIC time (00)	0.238216	normal	0.00356144
TOPIC time (00)	0.238216	told	0.00352453
TOPIC time (00)	0.238216	year	0.0035194
TOPIC dose (01)	0.0907803		1
TOPIC dose (01)	0.0907803	dose	0.0683187
TOPIC dose (01)	0.0907803	mg	0.0676575
TOPIC dose (01)	0.0907803	sprycel	0.0434055
TOPIC dose (01)	0.0907803	20	0.0231862
TOPIC dose (01)	0.0907803	50	0.0178882
TOPIC dose (01)	0.0907803	lower	0.0161794
TOPIC dose (01)	0.0907803	100	0.013338
TOPIC dose (01)	0.0907803	day	0.0129463
TOPIC dose (01)	0.0907803	400	0.0111493
TOPIC dose (01)	0.0907803	reduction	0.0110955
TOPIC dose (01)	0.0907803	effects	0.0107158
TOPIC dose (01)	0.0907803	doctor	0.0102375
TOPIC dose (01)	0.0907803	low	0.00913815
TOPIC dose (01)	0.0907803	tfr	0.00902432
TOPIC dose (01)	0.0907803	gleevec	0.00856457
TOPIC dose (01)	0.0907803	tasigna	0.00846235
TOPIC dose (01)	0.0907803	600	0.00837998
TOPIC dose (01)	0.0907803	drug	0.00835534
TOPIC dose (01)	0.0907803	reduced	0.00772637
TOPIC dose (01)	0.0907803	undetected	0.00755407
TOPIC dose (01)	0.0907803	pleural	0.00708989
TOPIC dose (01)	0.0907803	dosage	0.00707511
TOPIC dose (01)	0.0907803	reduce	0.00693103
TOPIC dose (01)	0.0907803	response	0.00658616
TOPIC dose (01)	0.0907803	dasatinib	0.00646229
TOPIC dose (01)	0.0907803	better	0.006445
TOPIC dose (01)	0.0907803	100mg	0.0061447
TOPIC dose (01)	0.0907803	myelosuppression	0.00605378
TOPIC dose (01)	0.0907803	effusion	0.00599262
TOPIC dose (01)	0.0907803	started	0.00595169
TOPIC pcr (02)	0.123238		1
TOPIC pcr (02)	0.123238	pcr	0.041097
TOPIC pcr (02)	0.123238	test	0.0318284
TOPIC pcr (02)	0.123238	results	0.0244959
TOPIC pcr (02)	0.123238	months	0.0230798
TOPIC pcr (02)	0.123238	bcr	0.0217189
TOPIC pcr (02)	0.123238	abl	0.0200015
TOPIC pcr (02)	0.123238	result	0.0190369
TOPIC pcr (02)	0.123238	month	0.01305
TOPIC pcr (02)	0.123238	blood	0.0127972
TOPIC pcr (02)	0.123238	tests	0.00898916
TOPIC pcr (02)	0.123238	fish	0.00870808
TOPIC pcr (02)	0.123238	log	0.00839568
TOPIC pcr (02)	0.123238	response	0.00828229
TOPIC pcr (02)	0.123238	reduction	0.00733718
TOPIC pcr (02)	0.123238	mmr	0.00733237
TOPIC pcr (02)	0.123238	marrow	0.00732496
TOPIC pcr (02)	0.123238	lab	0.00729195
TOPIC pcr (02)	0.123238	cells	0.00726229
TOPIC pcr (02)	0.123238	testing	0.00648708
TOPIC pcr (02)	0.123238	12	0.00643292
TOPIC pcr (02)	0.123238	sample	0.0062028
TOPIC pcr (02)	0.123238	level	0.00581239
TOPIC pcr (02)	0.123238	low	0.00561234
TOPIC pcr (02)	0.123238	bone	0.00520436
TOPIC pcr (02)	0.123238	10	0.00505977
TOPIC pcr (02)	0.123238	weeks	0.00469615
TOPIC pcr (02)	0.123238	ph	0.00467571
TOPIC pcr (02)	0.123238	doctor	0.0045643
TOPIC pcr (02)	0.123238	normal	0.00429494
TOPIC pcr (02)	0.123238	wbc	0.00421602
TOPIC good (03)	0.0694229		1
TOPIC good (03)	0.0694229	good	0.292052
TOPIC good (03)	0.0694229	luck	0.122559
TOPIC good (03)	0.0694229	hear	0.0535923
TOPIC good (03)	0.0694229	hope	0.0364854
TOPIC good (03)	0.0694229	news	0.0178129
TOPIC good (03)	0.0694229	know	0.0152598
TOPIC good (03)	0.0694229	results	0.0134905
TOPIC good (03)	0.0694229	response	0.0133568
TOPIC good (03)	0.0694229	wishes	0.0114877
TOPIC good (03)	0.0694229	chrissie	0.0100722
TOPIC good (03)	0.0694229	far	0.00995222
TOPIC good (03)	0.0694229	denise	0.00985806
TOPIC good (03)	0.0694229	sure	0.00968523
TOPIC good (03)	0.0694229	idea	0.00941543
TOPIC good (03)	0.0694229	wish	0.00881697
TOPIC good (03)	0.0694229	place	0.00780896
TOPIC good (03)	0.0694229	look	0.00744635
TOPIC good (03)	0.0694229	think	0.00681344
TOPIC good (03)	0.0694229	ll	0.00642187
TOPIC good (03)	0.0694229	scuba	0.00640883
TOPIC good (03)	0.0694229	sounds	0.00613858
TOPIC good (03)	0.0694229	updated	0.00588112
TOPIC good (03)	0.0694229	hopefully	0.00568605
TOPIC good (03)	0.0694229	soon	0.00563674
TOPIC good (03)	0.0694229	result	0.00541007
TOPIC good (03)	0.0694229	richard	0.00509823
TOPIC good (03)	0.0694229	works	0.00505019
TOPIC good (03)	0.0694229	looks	0.00496119
TOPIC good (03)	0.0694229	pennie	0.00493449
TOPIC good (03)	0.0694229	thing	0.00476222
TOPIC cml (04)	0.157367		1
TOPIC cml (04)	0.157367	cml	0.0310674
TOPIC cml (04)	0.157367	patients	0.0153804
TOPIC cml (04)	0.157367	treatment	0.00901709
TOPIC cml (04)	0.157367	uk	0.00786714
TOPIC cml (04)	0.157367	cancer	0.00718142
TOPIC cml (04)	0.157367	patient	0.00694039
TOPIC cml (04)	0.157367	cells	0.00635803
TOPIC cml (04)	0.157367	tki	0.00621364
TOPIC cml (04)	0.157367	support	0.00602002
TOPIC cml (04)	0.157367	group	0.0058241
TOPIC cml (04)	0.157367	therapy	0.00561454
TOPIC cml (04)	0.157367	nice	0.00549545
TOPIC cml (04)	0.157367	disease	0.00504523
TOPIC cml (04)	0.157367	drugs	0.00496693
TOPIC cml (04)	0.157367	chronic	0.00476563
TOPIC cml (04)	0.157367	people	0.00474412
TOPIC cml (04)	0.157367	phase	0.00450215
TOPIC cml (04)	0.157367	http	0.00433085
TOPIC cml (04)	0.157367	diagnosed	0.00412245
TOPIC cml (04)	0.157367	org	0.00401195
TOPIC cml (04)	0.157367	drug	0.00396069
TOPIC cml (04)	0.157367	leukaemia	0.00393193
TOPIC cml (04)	0.157367	new	0.00390507
TOPIC cml (04)	0.157367	nhs	0.00365623
TOPIC cml (04)	0.157367	need	0.00361279
TOPIC cml (04)	0.157367	years	0.00358099
TOPIC cml (04)	0.157367	health	0.00352521
TOPIC cml (04)	0.157367	research	0.003522
TOPIC cml (04)	0.157367	forum	0.00348538
TOPIC cml (04)	0.157367	find	0.00347082
TOPIC vitamin (05)	0.0568615		1
TOPIC vitamin (05)	0.0568615	vitamin	0.113332
TOPIC vitamin (05)	0.0568615	d3	0.0330694
TOPIC vitamin (05)	0.0568615	level	0.0310226
TOPIC vitamin (05)	0.0568615	k2	0.0304711
TOPIC vitamin (05)	0.0568615	ml	0.0261509
TOPIC vitamin (05)	0.0568615	ng	0.0253655
TOPIC vitamin (05)	0.0568615	000	0.0245112
TOPIC vitamin (05)	0.0568615	iu	0.0217877
TOPIC vitamin (05)	0.0568615	day	0.0171515
TOPIC vitamin (05)	0.0568615	blood	0.016064
TOPIC vitamin (05)	0.0568615	levels	0.0155141
TOPIC vitamin (05)	0.0568615	cells	0.0131568
TOPIC vitamin (05)	0.0568615	low	0.0127699
TOPIC vitamin (05)	0.0568615	sun	0.0107001
TOPIC vitamin (05)	0.0568615	supplement	0.0104975
TOPIC vitamin (05)	0.0568615	calcium	0.0104352
TOPIC vitamin (05)	0.0568615	taking	0.0103817
TOPIC vitamin (05)	0.0568615	immune	0.0102863
TOPIC vitamin (05)	0.0568615	curcumin	0.0101771
TOPIC vitamin (05)	0.0568615	supplements	0.0101766
TOPIC vitamin (05)	0.0568615	winter	0.00998713
TOPIC vitamin (05)	0.0568615	blast	0.00882382
TOPIC vitamin (05)	0.0568615	covid	0.00842506
TOPIC vitamin (05)	0.0568615	system	0.00814577
TOPIC vitamin (05)	0.0568615	scuba	0.00807091
TOPIC vitamin (05)	0.0568615	50	0.00733453
TOPIC vitamin (05)	0.0568615	70	0.00722707
TOPIC vitamin (05)	0.0568615	high	0.00700681
TOPIC vitamin (05)	0.0568615	10	0.0066618
TOPIC vitamin (05)	0.0568615	vit	0.00623961
TOPIC sandy (06)	0.0681086		1
TOPIC sandy (06)	0.0681086	sandy	0.225285
TOPIC sandy (06)	0.0681086	wishes	0.0333819
TOPIC sandy (06)	0.0681086	dear	0.0282857
TOPIC sandy (06)	0.0681086	congratulations	0.0277519
TOPIC sandy (06)	0.0681086	link	0.0228839
TOPIC sandy (06)	0.0681086	page	0.0174723
TOPIC sandy (06)	0.0681086	sure	0.0136381
TOPIC sandy (06)	0.0681086	response	0.0108
TOPIC sandy (06)	0.0681086	post	0.0105093
TOPIC sandy (06)	0.0681086	contact	0.010083
TOPIC sandy (06)	0.0681086	therapy	0.00995573
TOPIC sandy (06)	0.0681086	hope	0.00960634
TOPIC sandy (06)	0.0681086	email	0.00907243
TOPIC sandy (06)	0.0681086	try	0.00821636
TOPIC sandy (06)	0.0681086	let	0.00817036
TOPIC sandy (06)	0.0681086	helpful	0.00764159
TOPIC sandy (06)	0.0681086	site	0.00735891
TOPIC sandy (06)	0.0681086	ask	0.00702838
TOPIC sandy (06)	0.0681086	forum	0.00681343
TOPIC sandy (06)	0.0681086	reply	0.00680264
TOPIC sandy (06)	0.0681086	links	0.00644478
TOPIC sandy (06)	0.0681086	access	0.00617412
TOPIC sandy (06)	0.0681086	know	0.00586478
TOPIC sandy (06)	0.0681086	pennie	0.00564353
TOPIC sandy (06)	0.0681086	advice	0.00544563
TOPIC sandy (06)	0.0681086	kind	0.00541521
TOPIC sandy (06)	0.0681086	look	0.00535014
TOPIC sandy (06)	0.0681086	regards	0.005342
TOPIC sandy (06)	0.0681086	find	0.00533112
TOPIC sandy (06)	0.0681086	help	0.00526061
TOPIC news (07)	0.058764		1
TOPIC news (07)	0.058764	news	0.213508
TOPIC news (07)	0.058764	great	0.191722
TOPIC news (07)	0.058764	congratulations	0.0482852
TOPIC news (07)	0.058764	happy	0.0275967
TOPIC news (07)	0.058764	fantastic	0.0241025
TOPIC news (07)	0.058764	wonderful	0.0205027
TOPIC news (07)	0.058764	hear	0.0164709
TOPIC news (07)	0.058764	congrats	0.0153804
TOPIC news (07)	0.058764	pleased	0.0140204
TOPIC news (07)	0.058764	excellent	0.011829
TOPIC news (07)	0.058764	love	0.0104616
TOPIC news (07)	0.058764	alex	0.0104324
TOPIC news (07)	0.058764	thats	0.0103081
TOPIC news (07)	0.058764	hope	0.00926866
TOPIC news (07)	0.058764	pennie	0.00879204
TOPIC news (07)	0.058764	chrissie	0.00782969
TOPIC news (07)	0.058764	brilliant	0.00742408
TOPIC news (07)	0.058764	bbc	0.00730664
TOPIC news (07)	0.058764	family	0.00700517
TOPIC news (07)	0.058764	enjoy	0.00684168
TOPIC news (07)	0.058764	lucas	0.00681074
TOPIC news (07)	0.058764	scuba	0.00676624
TOPIC news (07)	0.058764	christmas	0.00649411
TOPIC news (07)	0.058764	xx	0.00628041
TOPIC news (07)	0.058764	dear	0.00594383
TOPIC news (07)	0.058764	co	0.00575284
TOPIC news (07)	0.058764	kestrel	0.00573928
TOPIC news (07)	0.058764	result	0.00573275
TOPIC news (07)	0.058764	louise	0.00568238
TOPIC news (07)	0.058764	http	0.00560512
TOPIC david (08)	0.0467224		1
TOPIC david (08)	0.0467224	david	0.530214
TOPIC david (08)	0.0467224	helpful	0.0135667
TOPIC david (08)	0.0467224	reply	0.0131926
TOPIC david (08)	0.0467224	ll	0.0131719
TOPIC david (08)	0.0467224	mr4	0.0116268
TOPIC david (08)	0.0467224	link	0.0101401
TOPIC david (08)	0.0467224	response	0.0101169
TOPIC david (08)	0.0467224	great	0.00935954
TOPIC david (08)	0.0467224	val	0.00879533
TOPIC david (08)	0.0467224	result	0.00751789
TOPIC david (08)	0.0467224	agree	0.00748029
TOPIC david (08)	0.0467224	thx	0.00736759
TOPIC david (08)	0.0467224	chrissie	0.0069129
TOPIC david (08)	0.0467224	safe	0.006222
TOPIC david (08)	0.0467224	sounds	0.00614084
TOPIC david (08)	0.0467224	find	0.0061089
TOPIC david (08)	0.0467224	vaccine	0.00606609
TOPIC david (08)	0.0467224	appreciate	0.00606027
TOPIC david (08)	0.0467224	know	0.00570875
TOPIC david (08)	0.0467224	post	0.00566124
TOPIC david (08)	0.0467224	alastair	0.00550753
TOPIC david (08)	0.0467224	tkis	0.00535075
TOPIC david (08)	0.0467224	shall	0.00521634
TOPIC david (08)	0.0467224	kirk	0.00520379
TOPIC david (08)	0.0467224	uk	0.00508701
TOPIC david (08)	0.0467224	doctor	0.00494046
TOPIC david (08)	0.0467224	bit	0.0049129
TOPIC david (08)	0.0467224	quick	0.00490413
TOPIC david (08)	0.0467224	message	0.00481362
TOPIC david (08)	0.0467224	pretty	0.0046858
TOPIC imatinib (09)	0.0905195		1
TOPIC imatinib (09)	0.0905195	imatinib	0.099767
TOPIC imatinib (09)	0.0905195	dasatinib	0.0574676
TOPIC imatinib (09)	0.0905195	nilotinib	0.0383501
TOPIC imatinib (09)	0.0905195	effects	0.019793
TOPIC imatinib (09)	0.0905195	tki	0.0163289
TOPIC imatinib (09)	0.0905195	generic	0.0136402
TOPIC imatinib (09)	0.0905195	drug	0.0131728
TOPIC imatinib (09)	0.0905195	taking	0.0118686
TOPIC imatinib (09)	0.0905195	bosutinib	0.0117557
TOPIC imatinib (09)	0.0905195	tkis	0.011265
TOPIC imatinib (09)	0.0905195	drugs	0.0102736
TOPIC imatinib (09)	0.0905195	months	0.0101347
TOPIC imatinib (09)	0.0905195	effect	0.00932902
TOPIC imatinib (09)	0.0905195	400mg	0.00901377
TOPIC imatinib (09)	0.0905195	response	0.00898409
TOPIC imatinib (09)	0.0905195	switch	0.00804696
TOPIC imatinib (09)	0.0905195	resistant	0.00748827
TOPIC imatinib (09)	0.0905195	therapy	0.00719238
TOPIC imatinib (09)	0.0905195	line	0.00703497
TOPIC imatinib (09)	0.0905195	change	0.00700257
TOPIC imatinib (09)	0.0905195	doctor	0.00686736
TOPIC imatinib (09)	0.0905195	mutation	0.00679412
TOPIC imatinib (09)	0.0905195	nice	0.00675477
TOPIC imatinib (09)	0.0905195	2nd	0.00594313
TOPIC imatinib (09)	0.0905195	dose	0.0059292
TOPIC imatinib (09)	0.0905195	trial	0.0058094
TOPIC imatinib (09)	0.0905195	available	0.00580741
TOPIC imatinib (09)	0.0905195	ponatinib	0.00548071
TOPIC imatinib (09)	0.0905195	generation	0.00529036
TOPIC imatinib (09)	0.0905195	different	0.0051155
