# Supplementary material for: Listen to the patients! Identifying CML patients' needs analyzing patient-generated content with AI-driven methodologies
Source: Front Digit Health. 2023 Dec 5;5:1243215. doi: 10.3389/fdgth.2023.1243215 (PMC10729659; doi:10.3389/fdgth.2023.1243215)
Supplement: Supplementary file 1 [file Datasheet1.zip › Data Sheet 1_v1/Table 2.XLSX]

## Sheet: Sheet1
	1	2	3
TOPIC bcr abl (00)	0.14134		1
TOPIC bcr abl (00)	0.14134	bcr abl	0.406026
TOPIC bcr abl (00)	0.14134	abl test	0.0240308
TOPIC bcr abl (00)	0.14134	pcr test	0.019094
TOPIC bcr abl (00)	0.14134	abl ratio	0.0188579
TOPIC bcr abl (00)	0.14134	abl abl	0.0172797
TOPIC bcr abl (00)	0.14134	molecular response	0.014917
TOPIC bcr abl (00)	0.14134	abl levels	0.0141829
TOPIC bcr abl (00)	0.14134	abl results	0.0140407
TOPIC bcr abl (00)	0.14134	abl bcr	0.0135731
TOPIC bcr abl (00)	0.14134	abl gene	0.00951678
TOPIC bcr abl (00)	0.14134	log reduction	0.0092137
TOPIC bcr abl (00)	0.14134	ph cells	0.00847108
TOPIC bcr abl (00)	0.14134	abl report	0.00834967
TOPIC bcr abl (00)	0.14134	abl protein	0.0080365
TOPIC bcr abl (00)	0.14134	blood test	0.00798377
TOPIC bcr abl (00)	0.14134	abl pcr	0.00771644
TOPIC bcr abl (00)	0.14134	12 months	0.00757741
TOPIC bcr abl (00)	0.14134	international scale	0.00709426
TOPIC bcr abl (00)	0.14134	pcr result	0.00703668
TOPIC bcr abl (00)	0.14134	pcr bcr	0.0070315
TOPIC bcr abl (00)	0.14134	optimal response	0.00695628
TOPIC bcr abl (00)	0.14134	tki therapy	0.00653705
TOPIC bcr abl (00)	0.14134	latest bcr	0.00653376
TOPIC bcr abl (00)	0.14134	cytogenetic response	0.0063957
TOPIC bcr abl (00)	0.14134	test results	0.0059328
TOPIC bcr abl (00)	0.14134	400mg imatinib	0.00562993
TOPIC bcr abl (00)	0.14134	abl mr	0.00562329
TOPIC bcr abl (00)	0.14134	pcr results	0.00544996
TOPIC bcr abl (00)	0.14134	diagnosed cml	0.00539649
TOPIC bcr abl (00)	0.14134	fish test	0.00538635
TOPIC great news (01)	0.084225		1
TOPIC great news (01)	0.084225	great news	0.617762
TOPIC great news (01)	0.084225	news happy	0.0357678
TOPIC great news (01)	0.084225	news david	0.0295731
TOPIC great news (01)	0.084225	thats great	0.0201091
TOPIC great news (01)	0.084225	congrats great	0.0180279
TOPIC great news (01)	0.084225	news sandy	0.0167126
TOPIC great news (01)	0.084225	news lucas	0.0153002
TOPIC great news (01)	0.084225	news hope	0.0118089
TOPIC great news (01)	0.084225	news ian	0.0110091
TOPIC great news (01)	0.084225	onward downward	0.0108388
TOPIC great news (01)	0.084225	scuba great	0.00970165
TOPIC great news (01)	0.084225	sandy great	0.00913845
TOPIC great news (01)	0.084225	basil great	0.00900344
TOPIC great news (01)	0.084225	news congratulations	0.0084703
TOPIC great news (01)	0.084225	news alex	0.00760173
TOPIC great news (01)	0.084225	denise great	0.00749244
TOPIC great news (01)	0.084225	news continuing	0.00720619
TOPIC great news (01)	0.084225	news good	0.00606278
TOPIC great news (01)	0.084225	happy hear	0.00588373
TOPIC great news (01)	0.084225	news steven	0.00524266
TOPIC great news (01)	0.084225	news pennie	0.00462127
TOPIC great news (01)	0.084225	fingers crossed	0.00446761
TOPIC great news (01)	0.084225	immune system	0.00439908
TOPIC great news (01)	0.084225	chris great	0.00425309
TOPIC great news (01)	0.084225	news day	0.0042288
TOPIC great news (01)	0.084225	pretty normal	0.0042237
TOPIC great news (01)	0.084225	feeling good	0.00420901
TOPIC great news (01)	0.084225	feeling great	0.00402683
TOPIC great news (01)	0.084225	david says	0.00391582
TOPIC great news (01)	0.084225	effective imatinib	0.00386744
TOPIC log reduction (02)	0.0998585		1
TOPIC log reduction (02)	0.0998585	log reduction	0.0734448
TOPIC log reduction (02)	0.0998585	zero club	0.0398851
TOPIC log reduction (02)	0.0998585	zavie miller	0.0243486
TOPIC log reduction (02)	0.0998585	zmiller sympatico	0.0242545
TOPIC log reduction (02)	0.0998585	reduction sep	0.0212878
TOPIC log reduction (02)	0.0998585	feb 00	0.0203293
TOPIC log reduction (02)	0.0998585	102 zero	0.0184196
TOPIC log reduction (02)	0.0998585	miller age	0.0181534
TOPIC log reduction (02)	0.0998585	sep 01	0.0181534
TOPIC log reduction (02)	0.0998585	01 102	0.0181534
TOPIC log reduction (02)	0.0998585	ccr sep	0.0181534
TOPIC log reduction (02)	0.0998585	aug 99	0.0181534
TOPIC log reduction (02)	0.0998585	dxd aug	0.0179957
TOPIC log reduction (02)	0.0998585	ottawa canada	0.0179558
TOPIC log reduction (02)	0.0998585	gleevec mar	0.0178659
TOPIC log reduction (02)	0.0998585	mar 27	0.0178659
TOPIC log reduction (02)	0.0998585	01 400	0.0178659
TOPIC log reduction (02)	0.0998585	27 01	0.0178659
TOPIC log reduction (02)	0.0998585	mg ccr	0.0178659
TOPIC log reduction (02)	0.0998585	club log	0.0177123
TOPIC log reduction (02)	0.0998585	reduction jan	0.0175679
TOPIC log reduction (02)	0.0998585	club zavie	0.0156309
TOPIC log reduction (02)	0.0998585	99 feb	0.0155919
TOPIC log reduction (02)	0.0998585	99 inf	0.0155919
TOPIC log reduction (02)	0.0998585	oct 99	0.0155919
TOPIC log reduction (02)	0.0998585	inf oct	0.0155919
TOPIC log reduction (02)	0.0998585	00 chf	0.0155919
TOPIC log reduction (02)	0.0998585	jan 06	0.0154214
TOPIC log reduction (02)	0.0998585	06 log	0.0153876
TOPIC log reduction (02)	0.0998585	sep 05	0.0153876
TOPIC good luck (03)	0.116282		1
TOPIC good luck (03)	0.116282	good luck	0.630318
TOPIC good luck (03)	0.116282	luck hope	0.0284577
TOPIC good luck (03)	0.116282	luck denise	0.0280879
TOPIC good luck (03)	0.116282	luck scuba	0.0259573
TOPIC good luck (03)	0.116282	luck sandy	0.0141805
TOPIC good luck (03)	0.116282	luck david	0.0113846
TOPIC good luck (03)	0.116282	absolutely sure	0.010612
TOPIC good luck (03)	0.116282	luck treatment	0.00980364
TOPIC good luck (03)	0.116282	luck future	0.00967598
TOPIC good luck (03)	0.116282	looks like	0.00889356
TOPIC good luck (03)	0.116282	luck journey	0.00882702
TOPIC good luck (03)	0.116282	helps good	0.00844571
TOPIC good luck (03)	0.116282	luck elizabeth	0.00787644
TOPIC good luck (03)	0.116282	luck let	0.0071422
TOPIC good luck (03)	0.116282	years ago	0.00673637
TOPIC good luck (03)	0.116282	works good	0.00670057
TOPIC good luck (03)	0.116282	luck pennie	0.00667359
TOPIC good luck (03)	0.116282	luck mate	0.00662766
TOPIC good luck (03)	0.116282	find good	0.00653023
TOPIC good luck (03)	0.116282	fantastic effort	0.00591599
TOPIC good luck (03)	0.116282	undetectable years	0.00581935
TOPIC good luck (03)	0.116282	leukaemia research	0.00581053
TOPIC good luck (03)	0.116282	hope good	0.00523324
TOPIC good luck (03)	0.116282	mg day	0.00515411
TOPIC good luck (03)	0.116282	dose reduction	0.00491509
TOPIC good luck (03)	0.116282	right away	0.00483099
TOPIC good luck (03)	0.116282	luck care	0.00478193
TOPIC good luck (03)	0.116282	wanted good	0.00463038
TOPIC good luck (03)	0.116282	luck chrissie	0.00446242
TOPIC good luck (03)	0.116282	fingers crossed	0.00446019
TOPIC let know (04)	0.102508		1
TOPIC let know (04)	0.102508	let know	0.58779
TOPIC let know (04)	0.102508	ll let	0.0251826
TOPIC let know (04)	0.102508	wanted let	0.0216207
TOPIC let know (04)	0.102508	know happens	0.0196762
TOPIC let know (04)	0.102508	know results	0.0188439
TOPIC let know (04)	0.102508	email address	0.0181968
TOPIC let know (04)	0.102508	know find	0.0155754
TOPIC let know (04)	0.102508	know care	0.0132385
TOPIC let know (04)	0.102508	wishes sandy	0.0117793
TOPIC let know (04)	0.102508	know wishes	0.0107523
TOPIC let know (04)	0.102508	ll look	0.0103202
TOPIC let know (04)	0.102508	luck let	0.0103009
TOPIC let know (04)	0.102508	help let	0.00921261
TOPIC let know (04)	0.102508	know going	0.00826076
TOPIC let know (04)	0.102508	know ll	0.00824677
TOPIC let know (04)	0.102508	know sandy	0.00798494
TOPIC let know (04)	0.102508	reply let	0.00787803
TOPIC let know (04)	0.102508	know hear	0.00747972
TOPIC let know (04)	0.102508	know think	0.00736107
TOPIC let know (04)	0.102508	know soon	0.00731506
TOPIC let know (04)	0.102508	know regards	0.00706897
TOPIC let know (04)	0.102508	david let	0.00694416
TOPIC let know (04)	0.102508	find let	0.00586767
TOPIC let know (04)	0.102508	know feel	0.00528867
TOPIC let know (04)	0.102508	know site	0.00515002
TOPIC let know (04)	0.102508	try find	0.00511384
TOPIC let know (04)	0.102508	know email	0.00492851
TOPIC let know (04)	0.102508	know elaine	0.00473309
TOPIC let know (04)	0.102508	good job	0.00443621
TOPIC let know (04)	0.102508	know got	0.00437944
TOPIC good news (05)	0.0840523		1
TOPIC good news (05)	0.0840523	good news	0.648462
TOPIC good news (05)	0.0840523	news congratulations	0.0281909
TOPIC good news (05)	0.0840523	hear good	0.027283
TOPIC good news (05)	0.0840523	news good	0.0189049
TOPIC good news (05)	0.0840523	pennie good	0.0177662
TOPIC good news (05)	0.0840523	delighted hear	0.0147047
TOPIC good news (05)	0.0840523	news story	0.0130722
TOPIC good news (05)	0.0840523	share good	0.012935
TOPIC good news (05)	0.0840523	let hope	0.0114108
TOPIC good news (05)	0.0840523	wishes sandy	0.0108972
TOPIC good news (05)	0.0840523	david good	0.0104125
TOPIC good news (05)	0.0840523	read good	0.00984509
TOPIC good news (05)	0.0840523	news sandy	0.00954119
TOPIC good news (05)	0.0840523	news steven	0.00900132
TOPIC good news (05)	0.0840523	news cml	0.0087009
TOPIC good news (05)	0.0840523	news sure	0.00775823
TOPIC good news (05)	0.0840523	congratulations good	0.00672359
TOPIC good news (05)	0.0840523	years good	0.00628006
TOPIC good news (05)	0.0840523	news results	0.00620024
TOPIC good news (05)	0.0840523	wanted share	0.00594514
TOPIC good news (05)	0.0840523	bad news	0.00580634
TOPIC good news (05)	0.0840523	news happy	0.00545539
TOPIC good news (05)	0.0840523	update good	0.0052859
TOPIC good news (05)	0.0840523	come good	0.00519131
TOPIC good news (05)	0.0840523	congrats good	0.0049714
TOPIC good news (05)	0.0840523	ariad pharma	0.00486178
TOPIC good news (05)	0.0840523	need going	0.00472864
TOPIC good news (05)	0.0840523	dear pennie	0.00437086
TOPIC good news (05)	0.0840523	news hope	0.00425012
TOPIC good news (05)	0.0840523	hopefully good	0.00418334
TOPIC 20 mg (06)	0.129702		1
TOPIC 20 mg (06)	0.129702	20 mg	0.112083
TOPIC 20 mg (06)	0.129702	nlm nih	0.0591232
TOPIC 20 mg (06)	0.129702	nih gov	0.058999
TOPIC 20 mg (06)	0.129702	ncbi nlm	0.0587637
TOPIC 20 mg (06)	0.129702	mg sprycel	0.0560463
TOPIC 20 mg (06)	0.129702	50 mg	0.0467968
TOPIC 20 mg (06)	0.129702	100 mg	0.0354816
TOPIC 20 mg (06)	0.129702	gov pubmed	0.0316527
TOPIC 20 mg (06)	0.129702	pmc articles	0.0276544
TOPIC 20 mg (06)	0.129702	gov pmc	0.0276544
TOPIC 20 mg (06)	0.129702	lower dose	0.027468
TOPIC 20 mg (06)	0.129702	pleural effusion	0.0174449
TOPIC 20 mg (06)	0.129702	immune system	0.016041
TOPIC 20 mg (06)	0.129702	mg dasatinib	0.0142572
TOPIC 20 mg (06)	0.129702	low dose	0.0135045
TOPIC 20 mg (06)	0.129702	mg day	0.0133434
TOPIC 20 mg (06)	0.129702	70 mg	0.012487
TOPIC 20 mg (06)	0.129702	dose sprycel	0.0122493
TOPIC 20 mg (06)	0.129702	blood counts	0.010671
TOPIC 20 mg (06)	0.129702	dose 20	0.00896445
TOPIC 20 mg (06)	0.129702	ng ml	0.0088461
TOPIC 20 mg (06)	0.129702	pleural effusions	0.00819462
TOPIC 20 mg (06)	0.129702	starting dose	0.00801354
TOPIC 20 mg (06)	0.129702	taking 20	0.00707602
TOPIC 20 mg (06)	0.129702	dr cortes	0.00687282
TOPIC 20 mg (06)	0.129702	mg dose	0.00679024
TOPIC 20 mg (06)	0.129702	40 mg	0.00642173
TOPIC 20 mg (06)	0.129702	dose works	0.00631583
TOPIC 20 mg (06)	0.129702	http ncbi	0.0062294
TOPIC 20 mg (06)	0.129702	dose dasatinib	0.00614894
TOPIC org uk (07)	0.0800355		1
TOPIC org uk (07)	0.0800355	org uk	0.221227
TOPIC org uk (07)	0.0800355	cmlsupport org	0.190261
TOPIC org uk (07)	0.0800355	http cmlsupport	0.112758
TOPIC org uk (07)	0.0800355	uk node	0.0875528
TOPIC org uk (07)	0.0800355	uk thread	0.0514996
TOPIC org uk (07)	0.0800355	uk section	0.0171672
TOPIC org uk (07)	0.0800355	nice org	0.0163901
TOPIC org uk (07)	0.0800355	cml patient	0.00786661
TOPIC org uk (07)	0.0800355	node 20097	0.00770227
TOPIC org uk (07)	0.0800355	link http	0.00726048
TOPIC org uk (07)	0.0800355	http nice	0.00698764
TOPIC org uk (07)	0.0800355	uk uk	0.00676225
TOPIC org uk (07)	0.0800355	uk videos	0.00669955
TOPIC org uk (07)	0.0800355	uk cml	0.0064566
TOPIC org uk (07)	0.0800355	faq page	0.00643292
TOPIC org uk (07)	0.0800355	conference 2018	0.00625311
TOPIC org uk (07)	0.0800355	discussion thread	0.00595403
TOPIC org uk (07)	0.0800355	uk faq_travelfaq	0.00565435
TOPIC org uk (07)	0.0800355	look http	0.00553474
TOPIC org uk (07)	0.0800355	patient conference	0.00549048
TOPIC org uk (07)	0.0800355	uk article	0.00518937
TOPIC org uk (07)	0.0800355	uk post	0.0051392
TOPIC org uk (07)	0.0800355	pcr primer	0.00504843
TOPIC org uk (07)	0.0800355	info cmlsupport	0.00476676
TOPIC org uk (07)	0.0800355	look thread	0.00361951
TOPIC org uk (07)	0.0800355	cml support	0.0035667
TOPIC org uk (07)	0.0800355	info http	0.00355204
TOPIC org uk (07)	0.0800355	leukaemiacare org	0.00349417
TOPIC org uk (07)	0.0800355	phil greenwood	0.00341956
TOPIC org uk (07)	0.0800355	previous thread	0.00338756
TOPIC rob http (08)	0.0508697		1
TOPIC rob http (08)	0.0508697	rob http	0.201508
TOPIC rob http (08)	0.0508697	spaces live	0.201454
TOPIC rob http (08)	0.0508697	cmlblog spaces	0.201454
TOPIC rob http (08)	0.0508697	http cmlblog	0.201454
TOPIC rob http (08)	0.0508697	rob rob	0.0169477
TOPIC rob http (08)	0.0508697	cheers rob	0.0112401
TOPIC rob http (08)	0.0508697	way touch	0.00737241
TOPIC rob http (08)	0.0508697	association new	0.00575037
TOPIC rob http (08)	0.0508697	said change	0.00541477
TOPIC rob http (08)	0.0508697	change long	0.00541477
TOPIC rob http (08)	0.0508697	told doctors	0.00517665
TOPIC rob http (08)	0.0508697	case lost	0.00508812
TOPIC rob http (08)	0.0508697	bbc co	0.0049925
TOPIC rob http (08)	0.0508697	going round	0.0048768
TOPIC rob http (08)	0.0508697	st james	0.00441212
TOPIC rob http (08)	0.0508697	site http	0.00435414
TOPIC rob http (08)	0.0508697	time family	0.00395812
TOPIC rob http (08)	0.0508697	web site	0.0039009
TOPIC rob http (08)	0.0508697	co uk	0.00341733
TOPIC rob http (08)	0.0508697	find reference	0.00336512
TOPIC rob http (08)	0.0508697	going holiday	0.0033431
TOPIC rob http (08)	0.0508697	exactly year	0.00329831
TOPIC rob http (08)	0.0508697	west yorkshire	0.00317218
TOPIC rob http (08)	0.0508697	blog http	0.00316433
TOPIC rob http (08)	0.0508697	touch email	0.00313004
TOPIC rob http (08)	0.0508697	age concern	0.0029399
TOPIC rob http (08)	0.0508697	hope going	0.00293335
TOPIC rob http (08)	0.0508697	news bbc	0.00287405
TOPIC rob http (08)	0.0508697	http news	0.00262819
TOPIC rob http (08)	0.0508697	24 48	0.00250555
TOPIC bone marrow (09)	0.111127		1
TOPIC bone marrow (09)	0.111127	bone marrow	0.365395
TOPIC bone marrow (09)	0.111127	marrow biopsy	0.0898394
TOPIC bone marrow (09)	0.111127	marrow test	0.0467077
TOPIC bone marrow (09)	0.111127	marrow transplant	0.0452861
TOPIC bone marrow (09)	0.111127	blood test	0.0228318
TOPIC bone marrow (09)	0.111127	peripheral blood	0.0219467
TOPIC bone marrow (09)	0.111127	blood tests	0.0186563
TOPIC bone marrow (09)	0.111127	diagnosed cml	0.0166386
TOPIC bone marrow (09)	0.111127	blood bone	0.0152895
TOPIC bone marrow (09)	0.111127	marrow tests	0.013621
TOPIC bone marrow (09)	0.111127	blood cells	0.0134319
TOPIC bone marrow (09)	0.111127	pcr test	0.0122123
TOPIC bone marrow (09)	0.111127	years ago	0.0109835
TOPIC bone marrow (09)	0.111127	marrow aspiration	0.0105143
TOPIC bone marrow (09)	0.111127	marrow biopsies	0.00916121
TOPIC bone marrow (09)	0.111127	marrow results	0.00905255
TOPIC bone marrow (09)	0.111127	white blood	0.00839742
TOPIC bone marrow (09)	0.111127	stem cell	0.00837768
TOPIC bone marrow (09)	0.111127	fish test	0.00833195
TOPIC bone marrow (09)	0.111127	months ago	0.00827147
TOPIC bone marrow (09)	0.111127	blood counts	0.00786067
TOPIC bone marrow (09)	0.111127	tests bone	0.00754398
TOPIC bone marrow (09)	0.111127	red blood	0.00751983
TOPIC bone marrow (09)	0.111127	having bone	0.00645505
TOPIC bone marrow (09)	0.111127	stem cells	0.00616799
TOPIC bone marrow (09)	0.111127	blood count	0.00616602
TOPIC bone marrow (09)	0.111127	cell count	0.00612423
TOPIC bone marrow (09)	0.111127	test bone	0.00533496
TOPIC bone marrow (09)	0.111127	marrow sample	0.00532421
TOPIC bone marrow (09)	0.111127	marrow aspirate	0.00519966
