# Supplementary material for: Listen to the patients! Identifying CML patients' needs analyzing patient-generated content with AI-driven methodologies
Source: Front Digit Health. 2023 Dec 5;5:1243215. doi: 10.3389/fdgth.2023.1243215 (PMC10729659; doi:10.3389/fdgth.2023.1243215)
Supplement: Supplementary file 1 [file Datasheet1.zip › Data Sheet 1_v1/Table 3.XLSX]

## Sheet: Sheet1
	1	2	3
TOPIC mal (00)	0.24027		1
TOPIC mal (00)	0.24027	mal	0.0159466
TOPIC mal (00)	0.24027	arzt	0.00706991
TOPIC mal (00)	0.24027	hab	0.00640246
TOPIC mal (00)	0.24027	hallo	0.00629525
TOPIC mal (00)	0.24027	einfach	0.00610338
TOPIC mal (00)	0.24027	weiß	0.00570175
TOPIC mal (00)	0.24027	mann	0.00507948
TOPIC mal (00)	0.24027	leben	0.00494013
TOPIC mal (00)	0.24027	krankheit	0.00486501
TOPIC mal (00)	0.24027	leukämie	0.00476921
TOPIC mal (00)	0.24027	sagen	0.00457269
TOPIC mal (00)	0.24027	lg	0.00450973
TOPIC mal (00)	0.24027	bekommen	0.0044754
TOPIC mal (00)	0.24027	wochen	0.00430361
TOPIC mal (00)	0.24027	gruß	0.00429029
TOPIC mal (00)	0.24027	diagnose	0.00421454
TOPIC mal (00)	0.24027	fragen	0.00374379
TOPIC mal (00)	0.24027	addsig	0.00364555
TOPIC mal (00)	0.24027	denke	0.00363526
TOPIC mal (00)	0.24027	lassen	0.00357998
TOPIC mal (00)	0.24027	frage	0.00355175
TOPIC mal (00)	0.24027	werte	0.00339775
TOPIC mal (00)	0.24027	angst	0.00337884
TOPIC mal (00)	0.24027	hoffe	0.00329351
TOPIC mal (00)	0.24027	woche	0.00329278
TOPIC mal (00)	0.24027	eigentlich	0.00325323
TOPIC mal (00)	0.24027	forum	0.00308111
TOPIC mal (00)	0.24027	wissen	0.00279515
TOPIC mal (00)	0.24027	ärzte	0.00270014
TOPIC mal (00)	0.24027	sehen	0.00262793
TOPIC tr (01)	0.0512931		1
TOPIC tr (01)	0.0512931	tr	0.129363
TOPIC tr (01)	0.0512931	td	0.129363
TOPIC tr (01)	0.0512931	font	0.0860905
TOPIC tr (01)	0.0512931	sub	0.0427819
TOPIC tr (01)	0.0512931	table	0.0427558
TOPIC tr (01)	0.0512931	class	0.0427459
TOPIC tr (01)	0.0512931	blockquote	0.0427442
TOPIC tr (01)	0.0512931	height	0.0427442
TOPIC tr (01)	0.0512931	noshade	0.0426902
TOPIC tr (01)	0.0512931	hr	0.0424418
TOPIC tr (01)	0.0512931	quote	0.0420662
TOPIC tr (01)	0.0512931	pn	0.0406497
TOPIC tr (01)	0.0512931	bbcode	0.0322826
TOPIC tr (01)	0.0512931	width	0.0211812
TOPIC tr (01)	0.0512931	border	0.0211812
TOPIC tr (01)	0.0512931	align	0.0211812
TOPIC tr (01)	0.0512931	cellspacing	0.0211445
TOPIC tr (01)	0.0512931	cellpadding	0.0211445
TOPIC tr (01)	0.0512931	center	0.020934
TOPIC tr (01)	0.0512931	85	0.0207639
TOPIC tr (01)	0.0512931	zitat	0.0207523
TOPIC tr (01)	0.0512931	end	0.0159246
TOPIC tr (01)	0.0512931	start	0.0157988
TOPIC tr (01)	0.0512931	thomas	0.00251944
TOPIC tr (01)	0.0512931	gruß	0.00189491
TOPIC tr (01)	0.0512931	addsig	0.0016339
TOPIC tr (01)	0.0512931	glivec	0.00137692
TOPIC tr (01)	0.0512931	zellen	0.00106572
TOPIC tr (01)	0.0512931	000	0.000718464
TOPIC tr (01)	0.0512931	2008	0.000687758
TOPIC gif (02)	0.0658261		1
TOPIC gif (02)	0.0658261	gif	0.102358
TOPIC gif (02)	0.0658261	images	0.102279
TOPIC gif (02)	0.0658261	img	0.102227
TOPIC gif (02)	0.0658261	smiles	0.102094
TOPIC gif (02)	0.0658261	phpbb_14	0.102069
TOPIC gif (02)	0.0658261	src	0.10179
TOPIC gif (02)	0.0658261	modules	0.094708
TOPIC gif (02)	0.0658261	icon_confused	0.0349375
TOPIC gif (02)	0.0658261	icon_biggrin	0.0295512
TOPIC gif (02)	0.0658261	icon_frown	0.0183288
TOPIC gif (02)	0.0658261	icon_cry	0.0178341
TOPIC gif (02)	0.0658261	icon_razz	0.0145891
TOPIC gif (02)	0.0658261	addsig	0.012994
TOPIC gif (02)	0.0658261	clivec	0.0115791
TOPIC gif (02)	0.0658261	icon_cool	0.00675313
TOPIC gif (02)	0.0658261	icon_rolleyes	0.00660541
TOPIC gif (02)	0.0658261	hallo	0.00574456
TOPIC gif (02)	0.0658261	icon_eek	0.00481014
TOPIC gif (02)	0.0658261	icon_lol	0.00453651
TOPIC gif (02)	0.0658261	glivec	0.00344491
TOPIC gif (02)	0.0658261	grüsse	0.00317183
TOPIC gif (02)	0.0658261	werte	0.00308544
TOPIC gif (02)	0.0658261	pascal	0.00306025
TOPIC gif (02)	0.0658261	cml	0.00261991
TOPIC gif (02)	0.0658261	waterman	0.00228198
TOPIC gif (02)	0.0658261	angelika	0.00225144
TOPIC gif (02)	0.0658261	icon_evil	0.00186755
TOPIC gif (02)	0.0658261	800mg	0.00183558
TOPIC gif (02)	0.0658261	frage	0.00176997
TOPIC gif (02)	0.0658261	ute	0.00168973
TOPIC bbcode (03)	0.0781182		1
TOPIC bbcode (03)	0.0781182	bbcode	0.0799921
TOPIC bbcode (03)	0.0781182	http	0.0600297
TOPIC bbcode (03)	0.0781182	de	0.0580974
TOPIC bbcode (03)	0.0781182	www	0.0575186
TOPIC bbcode (03)	0.0781182	_blank	0.0419013
TOPIC bbcode (03)	0.0781182	target	0.0418714
TOPIC bbcode (03)	0.0781182	start	0.0398087
TOPIC bbcode (03)	0.0781182	end	0.0397532
TOPIC bbcode (03)	0.0781182	leukaemie	0.0395301
TOPIC bbcode (03)	0.0781182	href	0.0392069
TOPIC bbcode (03)	0.0781182	online	0.036023
TOPIC bbcode (03)	0.0781182	link	0.0321221
TOPIC bbcode (03)	0.0781182	auto	0.0209695
TOPIC bbcode (03)	0.0781182	modules	0.0192232
TOPIC bbcode (03)	0.0781182	html	0.0113032
TOPIC bbcode (03)	0.0781182	findest	0.00906201
TOPIC bbcode (03)	0.0781182	sid	0.0089578
TOPIC bbcode (03)	0.0781182	index	0.00870787
TOPIC bbcode (03)	0.0781182	leukämie	0.00842514
TOPIC bbcode (03)	0.0781182	artikel	0.0083737
TOPIC bbcode (03)	0.0781182	marc	0.00792681
TOPIC bbcode (03)	0.0781182	gruss	0.00790168
TOPIC bbcode (03)	0.0781182	le	0.00711923
TOPIC bbcode (03)	0.0781182	addsig	0.00641426
TOPIC bbcode (03)	0.0781182	com	0.00614672
TOPIC bbcode (03)	0.0781182	pdf	0.00599453
TOPIC bbcode (03)	0.0781182	page_id	0.00556078
TOPIC bbcode (03)	0.0781182	ph	0.00555285
TOPIC bbcode (03)	0.0781182	topic	0.00539242
TOPIC bbcode (03)	0.0781182	jan	0.00524524
TOPIC abl (04)	0.0768009		1
TOPIC abl (04)	0.0768009	abl	0.0976083
TOPIC abl (04)	0.0768009	bcr	0.0773016
TOPIC abl (04)	0.0768009	pcr	0.0488816
TOPIC abl (04)	0.0768009	wert	0.0435317
TOPIC abl (04)	0.0768009	werte	0.0184042
TOPIC abl (04)	0.0768009	remission	0.0134603
TOPIC abl (04)	0.0768009	monaten	0.013162
TOPIC abl (04)	0.0768009	negativ	0.0125446
TOPIC abl (04)	0.0768009	zellen	0.0105776
TOPIC abl (04)	0.0768009	blut	0.00955381
TOPIC abl (04)	0.0768009	untersuchung	0.00776696
TOPIC abl (04)	0.0768009	01	0.00741978
TOPIC abl (04)	0.0768009	ergebnis	0.00739894
TOPIC abl (04)	0.0768009	10	0.00658525
TOPIC abl (04)	0.0768009	anstieg	0.00646939
TOPIC abl (04)	0.0768009	knochenmark	0.00634511
TOPIC abl (04)	0.0768009	monate	0.00620571
TOPIC abl (04)	0.0768009	07	0.00617159
TOPIC abl (04)	0.0768009	12	0.00606814
TOPIC abl (04)	0.0768009	fish	0.00598891
TOPIC abl (04)	0.0768009	ansprechen	0.00588704
TOPIC abl (04)	0.0768009	labor	0.00565685
TOPIC abl (04)	0.0768009	mmr	0.00559365
TOPIC abl (04)	0.0768009	chromosom	0.00545264
TOPIC abl (04)	0.0768009	liegt	0.0054414
TOPIC abl (04)	0.0768009	nachweisbar	0.00538094
TOPIC abl (04)	0.0768009	ph	0.00527437
TOPIC abl (04)	0.0768009	erreicht	0.00519661
TOPIC abl (04)	0.0768009	nested	0.00497737
TOPIC abl (04)	0.0768009	bedeutet	0.00459695
TOPIC danke (05)	0.0622543		1
TOPIC danke (05)	0.0622543	danke	0.34133
TOPIC danke (05)	0.0622543	antwort	0.0896894
TOPIC danke (05)	0.0622543	eure	0.0428959
TOPIC danke (05)	0.0622543	antworten	0.0402504
TOPIC danke (05)	0.0622543	marc	0.0368047
TOPIC danke (05)	0.0622543	schnelle	0.033297
TOPIC danke (05)	0.0622543	lg	0.0285572
TOPIC danke (05)	0.0622543	hallo	0.0236126
TOPIC danke (05)	0.0622543	jan	0.0187863
TOPIC danke (05)	0.0622543	niko	0.0132395
TOPIC danke (05)	0.0622543	gruß	0.0128672
TOPIC danke (05)	0.0622543	info	0.0122544
TOPIC danke (05)	0.0622543	rückmeldungen	0.0117746
TOPIC danke (05)	0.0622543	infos	0.0111208
TOPIC danke (05)	0.0622543	tipps	0.009638
TOPIC danke (05)	0.0622543	lieben	0.00917658
TOPIC danke (05)	0.0622543	tipp	0.00855697
TOPIC danke (05)	0.0622543	nochmals	0.00812738
TOPIC danke (05)	0.0622543	hab	0.00796354
TOPIC danke (05)	0.0622543	hoffe	0.00793652
TOPIC danke (05)	0.0622543	addsig	0.00753241
TOPIC danke (05)	0.0622543	worte	0.00679137
TOPIC danke (05)	0.0622543	schönen	0.0063364
TOPIC danke (05)	0.0622543	ausführliche	0.00610354
TOPIC danke (05)	0.0622543	werd	0.00578422
TOPIC danke (05)	0.0622543	martin	0.00578419
TOPIC danke (05)	0.0622543	frage	0.00554451
TOPIC danke (05)	0.0622543	link	0.00548774
TOPIC danke (05)	0.0622543	voraus	0.0054776
TOPIC danke (05)	0.0622543	mal	0.00541468
TOPIC cml (06)	0.149356		1
TOPIC cml (06)	0.149356	cml	0.043643
TOPIC cml (06)	0.149356	patienten	0.0182296
TOPIC cml (06)	0.149356	studie	0.0174889
TOPIC cml (06)	0.149356	therapie	0.0127665
TOPIC cml (06)	0.149356	imatinib	0.0118165
TOPIC cml (06)	0.149356	interferon	0.0114482
TOPIC cml (06)	0.149356	studien	0.00820401
TOPIC cml (06)	0.149356	remission	0.0081849
TOPIC cml (06)	0.149356	absetzen	0.00716796
TOPIC cml (06)	0.149356	nilotinib	0.00694098
TOPIC cml (06)	0.149356	behandlung	0.00689439
TOPIC cml (06)	0.149356	medikamente	0.00607253
TOPIC cml (06)	0.149356	arzt	0.00605735
TOPIC cml (06)	0.149356	tki	0.00556601
TOPIC cml (06)	0.149356	grüße	0.00556333
TOPIC cml (06)	0.149356	jan	0.00543943
TOPIC cml (06)	0.149356	dasatinib	0.00488484
TOPIC cml (06)	0.149356	patient	0.00485618
TOPIC cml (06)	0.149356	diagnose	0.00443793
TOPIC cml (06)	0.149356	phase	0.00432397
TOPIC cml (06)	0.149356	schwangerschaft	0.00431886
TOPIC cml (06)	0.149356	nebenwirkungen	0.00423561
TOPIC cml (06)	0.149356	fall	0.00422596
TOPIC cml (06)	0.149356	zellen	0.004157
TOPIC cml (06)	0.149356	medikament	0.00414271
TOPIC cml (06)	0.149356	hallo	0.00403475
TOPIC cml (06)	0.149356	risiko	0.00380406
TOPIC cml (06)	0.149356	thema	0.00380266
TOPIC cml (06)	0.149356	forum	0.00355257
TOPIC cml (06)	0.149356	behandelt	0.00349126
TOPIC grüße (07)	0.104147		1
TOPIC grüße (07)	0.104147	grüße	0.0845802
TOPIC grüße (07)	0.104147	liebe	0.0740084
TOPIC grüße (07)	0.104147	jan	0.0612081
TOPIC grüße (07)	0.104147	addsig	0.0546171
TOPIC grüße (07)	0.104147	hallo	0.048053
TOPIC grüße (07)	0.104147	wünsche	0.024043
TOPIC grüße (07)	0.104147	herzlichen	0.0223344
TOPIC grüße (07)	0.104147	daumen	0.0194557
TOPIC grüße (07)	0.104147	herzliche	0.0153994
TOPIC grüße (07)	0.104147	glückwunsch	0.0148413
TOPIC grüße (07)	0.104147	drücke	0.0143319
TOPIC grüße (07)	0.104147	freue	0.01225
TOPIC grüße (07)	0.104147	kraft	0.0105207
TOPIC grüße (07)	0.104147	freut	0.00988887
TOPIC grüße (07)	0.104147	zoran	0.00922178
TOPIC grüße (07)	0.104147	deinen	0.00776326
TOPIC grüße (07)	0.104147	grüsse	0.00764405
TOPIC grüße (07)	0.104147	gast	0.00739364
TOPIC grüße (07)	0.104147	marc	0.00726512
TOPIC grüße (07)	0.104147	treffen	0.00712817
TOPIC grüße (07)	0.104147	nachricht	0.00712445
TOPIC grüße (07)	0.104147	hören	0.00701262
TOPIC grüße (07)	0.104147	forum	0.00682212
TOPIC grüße (07)	0.104147	antwort	0.00643947
TOPIC grüße (07)	0.104147	bitte	0.00639684
TOPIC grüße (07)	0.104147	eure	0.00624435
TOPIC grüße (07)	0.104147	weiterhin	0.00605429
TOPIC grüße (07)	0.104147	fest	0.00597858
TOPIC grüße (07)	0.104147	guten	0.00595503
TOPIC grüße (07)	0.104147	andreas	0.00587399
TOPIC mailto (08)	0.0329948		1
TOPIC mailto (08)	0.0329948	mailto	0.176258
TOPIC mailto (08)	0.0329948	addcloakedmailto	0.13821
TOPIC mailto (08)	0.0329948	emailprotector	0.13821
TOPIC mailto (08)	0.0329948	bbcode	0.0999166
TOPIC mailto (08)	0.0329948	auto	0.095749
TOPIC mailto (08)	0.0329948	href	0.0497143
TOPIC mailto (08)	0.0329948	end	0.0492815
TOPIC mailto (08)	0.0329948	start	0.0487159
TOPIC mailto (08)	0.0329948	mail	0.0243543
TOPIC mailto (08)	0.0329948	email	0.0154168
TOPIC mailto (08)	0.0329948	adresse	0.0119719
TOPIC mailto (08)	0.0329948	gerne	0.0114924
TOPIC mailto (08)	0.0329948	per	0.00998176
TOPIC mailto (08)	0.0329948	bitte	0.00948197
TOPIC mailto (08)	0.0329948	schreiben	0.005928
TOPIC mailto (08)	0.0329948	kontakt	0.00558754
TOPIC mailto (08)	0.0329948	leukämie	0.00505414
TOPIC mailto (08)	0.0329948	helfen	0.00496911
TOPIC mailto (08)	0.0329948	interesse	0.0035416
TOPIC mailto (08)	0.0329948	mannheim	0.00347743
TOPIC mailto (08)	0.0329948	freuen	0.00312473
TOPIC mailto (08)	0.0329948	austauschen	0.00235268
TOPIC mailto (08)	0.0329948	mailadresse	0.00213203
TOPIC mailto (08)	0.0329948	erfahrungen	0.00202394
TOPIC mailto (08)	0.0329948	lust	0.00199337
TOPIC mailto (08)	0.0329948	melden	0.00198394
TOPIC mailto (08)	0.0329948	aml	0.00196083
TOPIC mailto (08)	0.0329948	simon	0.00186123
TOPIC mailto (08)	0.0329948	bereit	0.00171627
TOPIC mailto (08)	0.0329948	vater	0.00164725
TOPIC glivec (09)	0.13894		1
TOPIC glivec (09)	0.13894	glivec	0.0634025
TOPIC glivec (09)	0.13894	tasigna	0.0258393
TOPIC glivec (09)	0.13894	nebenwirkungen	0.0255959
TOPIC glivec (09)	0.13894	nehme	0.0218827
TOPIC glivec (09)	0.13894	sprycel	0.0207445
TOPIC glivec (09)	0.13894	mg	0.0160884
TOPIC glivec (09)	0.13894	400	0.0114043
TOPIC glivec (09)	0.13894	einnahme	0.0111998
TOPIC glivec (09)	0.13894	hallo	0.00979884
TOPIC glivec (09)	0.13894	wochen	0.00859624
TOPIC glivec (09)	0.13894	400mg	0.00759394
TOPIC glivec (09)	0.13894	medikament	0.00758219
TOPIC glivec (09)	0.13894	dosis	0.00749376
TOPIC glivec (09)	0.13894	monaten	0.00748625
TOPIC glivec (09)	0.13894	ca	0.00697484
TOPIC glivec (09)	0.13894	gruss	0.00629428
TOPIC glivec (09)	0.13894	probleme	0.00626114
TOPIC glivec (09)	0.13894	marc	0.0062056
TOPIC glivec (09)	0.13894	übelkeit	0.00617353
TOPIC glivec (09)	0.13894	nehmen	0.00590814
TOPIC glivec (09)	0.13894	werte	0.00590553
TOPIC glivec (09)	0.13894	addsig	0.00507484
TOPIC glivec (09)	0.13894	leukos	0.00503187
TOPIC glivec (09)	0.13894	genommen	0.00497122
TOPIC glivec (09)	0.13894	täglich	0.00483598
TOPIC glivec (09)	0.13894	dasatinib	0.00476304
TOPIC glivec (09)	0.13894	nebenwirkung	0.00468118
TOPIC glivec (09)	0.13894	erfahrungen	0.00455377
TOPIC glivec (09)	0.13894	800	0.00448041
TOPIC glivec (09)	0.13894	wechsel	0.00426075
