# Supplementary material for: Listen to the patients! Identifying CML patients' needs analyzing patient-generated content with AI-driven methodologies
Source: Front Digit Health. 2023 Dec 5;5:1243215. doi: 10.3389/fdgth.2023.1243215 (PMC10729659; doi:10.3389/fdgth.2023.1243215)
Supplement: Supplementary file 1 [file Datasheet1.zip › Data Sheet 1_v1/Table 4.XLSX]

## Sheet: Sheet1
	1	2	3
TOPIC images smiles (00)	0.150109		1
TOPIC images smiles (00)	0.150109	images smiles	0.109749
TOPIC images smiles (00)	0.150109	phpbb_14 images	0.109749
TOPIC images smiles (00)	0.150109	src modules	0.109749
TOPIC images smiles (00)	0.150109	modules phpbb_14	0.109749
TOPIC images smiles (00)	0.150109	img src	0.109531
TOPIC images smiles (00)	0.150109	smiles icon_confused	0.0336699
TOPIC images smiles (00)	0.150109	icon_confused gif	0.0336699
TOPIC images smiles (00)	0.150109	smiles icon_biggrin	0.0334033
TOPIC images smiles (00)	0.150109	icon_biggrin gif	0.0334033
TOPIC images smiles (00)	0.150109	smiles icon_frown	0.0227926
TOPIC images smiles (00)	0.150109	icon_frown gif	0.0227926
TOPIC images smiles (00)	0.150109	gif addsig	0.0210877
TOPIC images smiles (00)	0.150109	icon_cry gif	0.0181141
TOPIC images smiles (00)	0.150109	smiles icon_cry	0.0181141
TOPIC images smiles (00)	0.150109	smiles icon_razz	0.0170358
TOPIC images smiles (00)	0.150109	icon_razz gif	0.0170358
TOPIC images smiles (00)	0.150109	gif img	0.0167674
TOPIC images smiles (00)	0.150109	icon_rolleyes gif	0.00814646
TOPIC images smiles (00)	0.150109	smiles icon_rolleyes	0.00814646
TOPIC images smiles (00)	0.150109	icon_cool gif	0.00637331
TOPIC images smiles (00)	0.150109	smiles icon_cool	0.00637331
TOPIC images smiles (00)	0.150109	smiles icon_eek	0.00598334
TOPIC images smiles (00)	0.150109	icon_eek gif	0.00598334
TOPIC images smiles (00)	0.150109	gif pascal	0.00518718
TOPIC images smiles (00)	0.150109	icon_lol gif	0.00430313
TOPIC images smiles (00)	0.150109	smiles icon_lol	0.00430313
TOPIC images smiles (00)	0.150109	gif gruß	0.00370482
TOPIC images smiles (00)	0.150109	danke img	0.00278415
TOPIC images smiles (00)	0.150109	gif lg	0.00258296
TOPIC images smiles (00)	0.150109	gif liebe	0.00235757
TOPIC td tr (01)	0.111027		1
TOPIC td tr (01)	0.111027	td tr	0.0660115
TOPIC td tr (01)	0.111027	tr td	0.0660115
TOPIC td tr (01)	0.111027	td font	0.043894
TOPIC td tr (01)	0.111027	font class	0.043894
TOPIC td tr (01)	0.111027	class pn	0.043894
TOPIC td tr (01)	0.111027	tr tr	0.043894
TOPIC td tr (01)	0.111027	pn sub	0.043894
TOPIC td tr (01)	0.111027	bbcode quote	0.0438426
TOPIC td tr (01)	0.111027	height td	0.0438426
TOPIC td tr (01)	0.111027	hr noshade	0.0437683
TOPIC td tr (01)	0.111027	noshade height	0.0437683
TOPIC td tr (01)	0.111027	table border	0.0217765
TOPIC td tr (01)	0.111027	85 tr	0.0217765
TOPIC td tr (01)	0.111027	center width	0.0217765
TOPIC td tr (01)	0.111027	font hr	0.0217765
TOPIC td tr (01)	0.111027	tr table	0.0217765
TOPIC td tr (01)	0.111027	font td	0.0217765
TOPIC td tr (01)	0.111027	table bbcode	0.0217765
TOPIC td tr (01)	0.111027	width 85	0.0217765
TOPIC td tr (01)	0.111027	start table	0.0217765
TOPIC td tr (01)	0.111027	align center	0.0217765
TOPIC td tr (01)	0.111027	td hr	0.0217765
TOPIC td tr (01)	0.111027	border cellpadding	0.0217508
TOPIC td tr (01)	0.111027	quote start	0.0217508
TOPIC td tr (01)	0.111027	quote end	0.0217508
TOPIC td tr (01)	0.111027	cellspacing align	0.0217508
TOPIC td tr (01)	0.111027	blockquote font	0.0217508
TOPIC td tr (01)	0.111027	zitat font	0.0217508
TOPIC td tr (01)	0.111027	sub zitat	0.0217508
TOPIC td tr (01)	0.111027	cellpadding cellspacing	0.0217508
TOPIC http www (02)	0.148366		1
TOPIC http www (02)	0.148366	http www	0.080794
TOPIC http www (02)	0.148366	href http	0.0572542
TOPIC http www (02)	0.148366	target _blank	0.0572294
TOPIC http www (02)	0.148366	www leukaemie	0.0556111
TOPIC http www (02)	0.148366	bbcode start	0.0551506
TOPIC http www (02)	0.148366	bbcode end	0.0551506
TOPIC http www (02)	0.148366	online de	0.0543185
TOPIC http www (02)	0.148366	leukaemie online	0.0537024
TOPIC http www (02)	0.148366	start href	0.0525535
TOPIC http www (02)	0.148366	de modules	0.0393774
TOPIC http www (02)	0.148366	auto link	0.0222026
TOPIC http www (02)	0.148366	bbcode auto	0.0132961
TOPIC http www (02)	0.148366	de index	0.0128681
TOPIC http www (02)	0.148366	index ph	0.0125246
TOPIC http www (02)	0.148366	modules le	0.01148
TOPIC http www (02)	0.148366	le sid	0.01148
TOPIC http www (02)	0.148366	link end	0.0108203
TOPIC http www (02)	0.148366	link start	0.0108203
TOPIC http www (02)	0.148366	_blank http	0.0107274
TOPIC http www (02)	0.148366	modules topic	0.00828223
TOPIC http www (02)	0.148366	_blank bbcode	0.00796318
TOPIC http www (02)	0.148366	end bbcode	0.00791628
TOPIC http www (02)	0.148366	de target	0.00698805
TOPIC http www (02)	0.148366	html target	0.00683076
TOPIC http www (02)	0.148366	modules page_id	0.00595562
TOPIC http www (02)	0.148366	end gruss	0.00524652
TOPIC http www (02)	0.148366	38 cml	0.00508649
TOPIC http www (02)	0.148366	grüße jan	0.0049634
TOPIC http www (02)	0.148366	artikel bbcode	0.00486755
TOPIC http www (02)	0.148366	leukämie online	0.0047913
TOPIC bbcode auto (03)	0.0763571		1
TOPIC bbcode auto (03)	0.0763571	bbcode auto	0.141413
TOPIC bbcode auto (03)	0.0763571	emailprotector addcloakedmailto	0.137371
TOPIC bbcode auto (03)	0.0763571	auto mailto	0.121542
TOPIC bbcode auto (03)	0.0763571	href mailto	0.0695257
TOPIC bbcode auto (03)	0.0763571	mailto emailprotector	0.068809
TOPIC bbcode auto (03)	0.0763571	mailto start	0.0601601
TOPIC bbcode auto (03)	0.0763571	mailto end	0.0601601
TOPIC bbcode auto (03)	0.0763571	start href	0.0555067
TOPIC bbcode auto (03)	0.0763571	auto link	0.038732
TOPIC bbcode auto (03)	0.0763571	link start	0.0188349
TOPIC bbcode auto (03)	0.0763571	link end	0.0188349
TOPIC bbcode auto (03)	0.0763571	_blank http	0.0158263
TOPIC bbcode auto (03)	0.0763571	mail bbcode	0.012086
TOPIC bbcode auto (03)	0.0763571	www heides	0.00871284
TOPIC bbcode auto (03)	0.0763571	de bbcode	0.00785392
TOPIC bbcode auto (03)	0.0763571	mail adresse	0.00751359
TOPIC bbcode auto (03)	0.0763571	de target	0.00731104
TOPIC bbcode auto (03)	0.0763571	leukaemieforum de	0.0072252
TOPIC bbcode auto (03)	0.0763571	heides leukaemieforum	0.0072252
TOPIC bbcode auto (03)	0.0763571	adresse bbcode	0.00703022
TOPIC bbcode auto (03)	0.0763571	end addsig	0.00615594
TOPIC bbcode auto (03)	0.0763571	per mail	0.0059017
TOPIC bbcode auto (03)	0.0763571	email bbcode	0.0058062
TOPIC bbcode auto (03)	0.0763571	end liebe	0.00471289
TOPIC bbcode auto (03)	0.0763571	schreiben bbcode	0.00422633
TOPIC bbcode auto (03)	0.0763571	http www	0.00422529
TOPIC bbcode auto (03)	0.0763571	target _blank	0.00378431
TOPIC bbcode auto (03)	0.0763571	href http	0.00365553
TOPIC bbcode auto (03)	0.0763571	html bbcode	0.00344663
TOPIC bbcode auto (03)	0.0763571	heide bbcode	0.00343065
TOPIC hallo jan (04)	0.0768634		1
TOPIC hallo jan (04)	0.0768634	hallo jan	0.606709
TOPIC hallo jan (04)	0.0768634	jan danke	0.0773201
TOPIC hallo jan (04)	0.0768634	jan antwort	0.0296924
TOPIC hallo jan (04)	0.0768634	jan herzlichen	0.0188767
TOPIC hallo jan (04)	0.0768634	jan hallo	0.0152585
TOPIC hallo jan (04)	0.0768634	schnelle antwort	0.0136319
TOPIC hallo jan (04)	0.0768634	lg gabi	0.0135393
TOPIC hallo jan (04)	0.0768634	lg martin	0.00981444
TOPIC hallo jan (04)	0.0768634	liebe grüsse	0.00972229
TOPIC hallo jan (04)	0.0768634	jan deinen	0.00951865
TOPIC hallo jan (04)	0.0768634	ralle addsig	0.00825387
TOPIC hallo jan (04)	0.0768634	jan schnelle	0.00687886
TOPIC hallo jan (04)	0.0768634	danke antwort	0.00640141
TOPIC hallo jan (04)	0.0768634	jan sorry	0.00594929
TOPIC hallo jan (04)	0.0768634	herzlichen glückwunsch	0.00591998
TOPIC hallo jan (04)	0.0768634	jan super	0.00573817
TOPIC hallo jan (04)	0.0768634	danke schnelle	0.00566425
TOPIC hallo jan (04)	0.0768634	jan liste	0.00530102
TOPIC hallo jan (04)	0.0768634	jan hab	0.00450396
TOPIC hallo jan (04)	0.0768634	ausführliche antwort	0.00450252
TOPIC hallo jan (04)	0.0768634	eure antworten	0.00432115
TOPIC hallo jan (04)	0.0768634	danke ausführliche	0.00423106
TOPIC hallo jan (04)	0.0768634	grüße dirk	0.00420228
TOPIC hallo jan (04)	0.0768634	jan schreibst	0.0041218
TOPIC hallo jan (04)	0.0768634	tolle arbeit	0.00363744
TOPIC hallo jan (04)	0.0768634	jan info	0.00362056
TOPIC hallo jan (04)	0.0768634	medikamente markt	0.00311779
TOPIC hallo jan (04)	0.0768634	jan bitte	0.00300489
TOPIC hallo jan (04)	0.0768634	termin arzt	0.00300137
TOPIC hallo jan (04)	0.0768634	jan ausführliche	0.00299387
TOPIC bcr abl (05)	0.0893355		1
TOPIC bcr abl (05)	0.0893355	bcr abl	0.353866
TOPIC bcr abl (05)	0.0893355	abl abl	0.116284
TOPIC bcr abl (05)	0.0893355	abl wert	0.0814922
TOPIC bcr abl (05)	0.0893355	abl werte	0.0189967
TOPIC bcr abl (05)	0.0893355	abl g6pd	0.0146251
TOPIC bcr abl (05)	0.0893355	pcr bcr	0.0135521
TOPIC bcr abl (05)	0.0893355	abl bcr	0.0133648
TOPIC bcr abl (05)	0.0893355	abl negativ	0.0116672
TOPIC bcr abl (05)	0.0893355	pcr wert	0.0113044
TOPIC bcr abl (05)	0.0893355	philadelphia chromosom	0.0102819
TOPIC bcr abl (05)	0.0893355	pcr negativ	0.00997186
TOPIC bcr abl (05)	0.0893355	nested pcr	0.00991712
TOPIC bcr abl (05)	0.0893355	peripheren blut	0.00934668
TOPIC bcr abl (05)	0.0893355	molekulare remission	0.0092261
TOPIC bcr abl (05)	0.0893355	abl transkripte	0.00882504
TOPIC bcr abl (05)	0.0893355	abl gen	0.00786076
TOPIC bcr abl (05)	0.0893355	abl nachweisbar	0.00691031
TOPIC bcr abl (05)	0.0893355	hallo gast	0.00658537
TOPIC bcr abl (05)	0.0893355	mmr bcr	0.00646232
TOPIC bcr abl (05)	0.0893355	zytogenetische remission	0.00588356
TOPIC bcr abl (05)	0.0893355	glivec 400	0.00553061
TOPIC bcr abl (05)	0.0893355	monaten bcr	0.00546945
TOPIC bcr abl (05)	0.0893355	dasatinib nilotinib	0.00537353
TOPIC bcr abl (05)	0.0893355	abl quotient	0.00533042
TOPIC bcr abl (05)	0.0893355	chromosom 22	0.00515907
TOPIC bcr abl (05)	0.0893355	2006 bcr	0.00509034
TOPIC bcr abl (05)	0.0893355	wert bcr	0.00476374
TOPIC bcr abl (05)	0.0893355	cml zellen	0.00452414
TOPIC bcr abl (05)	0.0893355	blut bcr	0.00435572
TOPIC bcr abl (05)	0.0893355	nachweis bcr	0.00428811
TOPIC liebe grüße (06)	0.111911		1
TOPIC liebe grüße (06)	0.111911	liebe grüße	0.424448
TOPIC liebe grüße (06)	0.111911	grüße anna	0.0412613
TOPIC liebe grüße (06)	0.111911	anna christine	0.0335312
TOPIC liebe grüße (06)	0.111911	grüße manni	0.0212004
TOPIC liebe grüße (06)	0.111911	grüße claudi	0.0184131
TOPIC liebe grüße (06)	0.111911	grüße irmel	0.0162478
TOPIC liebe grüße (06)	0.111911	grüße lilly	0.0140514
TOPIC liebe grüße (06)	0.111911	hallo lieben	0.0134911
TOPIC liebe grüße (06)	0.111911	danke liebe	0.0131728
TOPIC liebe grüße (06)	0.111911	hallo niko	0.0129725
TOPIC liebe grüße (06)	0.111911	christine addsig	0.0119408
TOPIC liebe grüße (06)	0.111911	grüße andrea	0.0113329
TOPIC liebe grüße (06)	0.111911	grüße addsig	0.0111152
TOPIC liebe grüße (06)	0.111911	grüße hindemitter	0.0110096
TOPIC liebe grüße (06)	0.111911	grüße akita	0.0101033
TOPIC liebe grüße (06)	0.111911	grüße daggi	0.0095118
TOPIC liebe grüße (06)	0.111911	grüße frjos	0.00874957
TOPIC liebe grüße (06)	0.111911	wünsche kraft	0.00858853
TOPIC liebe grüße (06)	0.111911	grüße jalotschka	0.00800128
TOPIC liebe grüße (06)	0.111911	danke antwort	0.00770007
TOPIC liebe grüße (06)	0.111911	hindemitter addsig	0.00768664
TOPIC liebe grüße (06)	0.111911	hallo zoran	0.0076764
TOPIC liebe grüße (06)	0.111911	diagnose cml	0.00743672
TOPIC liebe grüße (06)	0.111911	eure antworten	0.0068115
TOPIC liebe grüße (06)	0.111911	grüße jal	0.00647676
TOPIC liebe grüße (06)	0.111911	400 mg	0.00647571
TOPIC liebe grüße (06)	0.111911	grüße daniel	0.00638602
TOPIC liebe grüße (06)	0.111911	daumen liebe	0.00635374
TOPIC liebe grüße (06)	0.111911	drücke daumen	0.00590185
TOPIC liebe grüße (06)	0.111911	grüße hunter	0.00542913
TOPIC grüße jan (07)	0.0982858		1
TOPIC grüße jan (07)	0.0982858	grüße jan	0.301172
TOPIC grüße jan (07)	0.0982858	jan addsig	0.250899
TOPIC grüße jan (07)	0.0982858	herzliche grüße	0.0994177
TOPIC grüße jan (07)	0.0982858	herzlichen glückwunsch	0.0314592
TOPIC grüße jan (07)	0.0982858	hallo gast	0.0195791
TOPIC grüße jan (07)	0.0982858	tut leid	0.0171651
TOPIC grüße jan (07)	0.0982858	cml patienten	0.0138898
TOPIC grüße jan (07)	0.0982858	hallo marc	0.0132953
TOPIC grüße jan (07)	0.0982858	hallo waterman	0.0110674
TOPIC grüße jan (07)	0.0982858	hallo andreas	0.0106872
TOPIC grüße jan (07)	0.0982858	drücke daumen	0.00931584
TOPIC grüße jan (07)	0.0982858	leukämie online	0.00910772
TOPIC grüße jan (07)	0.0982858	arzt grüße	0.00856267
TOPIC grüße jan (07)	0.0982858	cml therapie	0.00833076
TOPIC grüße jan (07)	0.0982858	freut unheimlich	0.00734044
TOPIC grüße jan (07)	0.0982858	fest daumen	0.00728925
TOPIC grüße jan (07)	0.0982858	cml arzt	0.0068952
TOPIC grüße jan (07)	0.0982858	hallo haggi	0.00660489
TOPIC grüße jan (07)	0.0982858	rat geben	0.00598169
TOPIC grüße jan (07)	0.0982858	glivec therapie	0.00596142
TOPIC grüße jan (07)	0.0982858	liebe ute	0.00521966
TOPIC grüße jan (07)	0.0982858	hallo ulli	0.00510448
TOPIC grüße jan (07)	0.0982858	cml experten	0.00487549
TOPIC grüße jan (07)	0.0982858	hallo jochen	0.0046289
TOPIC grüße jan (07)	0.0982858	daumen grüße	0.00462268
TOPIC grüße jan (07)	0.0982858	soweit weiss	0.00432986
TOPIC grüße jan (07)	0.0982858	danke grüße	0.00407034
TOPIC grüße jan (07)	0.0982858	per email	0.00390604
TOPIC grüße jan (07)	0.0982858	hallo alex	0.0036386
TOPIC grüße jan (07)	0.0982858	beginn therapie	0.00318309
TOPIC marc addsig (08)	0.0734344		1
TOPIC marc addsig (08)	0.0734344	marc addsig	0.310397
TOPIC marc addsig (08)	0.0734344	gruss marc	0.302887
TOPIC marc addsig (08)	0.0734344	hallo gast	0.017495
TOPIC marc addsig (08)	0.0734344	daumen gruss	0.0142083
TOPIC marc addsig (08)	0.0734344	end gruss	0.0131527
TOPIC marc addsig (08)	0.0734344	bitter lemon	0.0123363
TOPIC marc addsig (08)	0.0734344	drücke daumen	0.0112293
TOPIC marc addsig (08)	0.0734344	einfach mal	0.0111779
TOPIC marc addsig (08)	0.0734344	sprycel dasatinib	0.0104405
TOPIC marc addsig (08)	0.0734344	hallo haggi	0.00985457
TOPIC marc addsig (08)	0.0734344	behandelnden arzt	0.00960782
TOPIC marc addsig (08)	0.0734344	hallo markus	0.00912744
TOPIC marc addsig (08)	0.0734344	mfg marc	0.00854242
TOPIC marc addsig (08)	0.0734344	hallo yvonne	0.00739707
TOPIC marc addsig (08)	0.0734344	bbcode start	0.00615644
TOPIC marc addsig (08)	0.0734344	bbcode end	0.00615644
TOPIC marc addsig (08)	0.0734344	pcr test	0.00606241
TOPIC marc addsig (08)	0.0734344	hallo sandy	0.00586358
TOPIC marc addsig (08)	0.0734344	pcr wert	0.00561172
TOPIC marc addsig (08)	0.0734344	hallo thomas	0.0054067
TOPIC marc addsig (08)	0.0734344	hallo ute	0.00538503
TOPIC marc addsig (08)	0.0734344	hallo ulli	0.00531729
TOPIC marc addsig (08)	0.0734344	2005 sprycel	0.005096
TOPIC marc addsig (08)	0.0734344	glivec imatinib	0.00508511
TOPIC marc addsig (08)	0.0734344	genommen gruss	0.00480644
TOPIC marc addsig (08)	0.0734344	tasigna nilotinib	0.00470425
TOPIC marc addsig (08)	0.0734344	hallo halte	0.0046408
TOPIC marc addsig (08)	0.0734344	hallo waterman	0.00463442
TOPIC marc addsig (08)	0.0734344	drücke fall	0.00455923
TOPIC marc addsig (08)	0.0734344	nebenwirkungen gruss	0.0044584
TOPIC gruss niko (09)	0.0643104		1
TOPIC gruss niko (09)	0.0643104	gruss niko	0.578459
TOPIC gruss niko (09)	0.0643104	niko addsig	0.0480502
TOPIC gruss niko (09)	0.0643104	medizinischer laie	0.0415558
TOPIC gruss niko (09)	0.0643104	niko ps	0.0308179
TOPIC gruss niko (09)	0.0643104	beginn behandlung	0.0231544
TOPIC gruss niko (09)	0.0643104	moin haggi	0.011901
TOPIC gruss niko (09)	0.0643104	hallo jonathan	0.0104618
TOPIC gruss niko (09)	0.0643104	niko medizinischer	0.00843637
TOPIC gruss niko (09)	0.0643104	hallo manni	0.00811226
TOPIC gruss niko (09)	0.0643104	betracht ziehen	0.0080537
TOPIC gruss niko (09)	0.0643104	hochhaus jena	0.00802104
TOPIC gruss niko (09)	0.0643104	http www	0.00781242
TOPIC gruss niko (09)	0.0643104	cml patienten	0.00762287
TOPIC gruss niko (09)	0.0643104	beginn therapie	0.00693621
TOPIC gruss niko (09)	0.0643104	behandlung glivec	0.00663783
TOPIC gruss niko (09)	0.0643104	lässt gruss	0.00659099
TOPIC gruss niko (09)	0.0643104	hallo karl	0.00653827
TOPIC gruss niko (09)	0.0643104	behandelnden hämatologen	0.00595604
TOPIC gruss niko (09)	0.0643104	hallo fritz	0.00577434
TOPIC gruss niko (09)	0.0643104	verschreiben gruss	0.00557353
TOPIC gruss niko (09)	0.0643104	moin cml	0.00550896
TOPIC gruss niko (09)	0.0643104	prof hochhaus	0.00549214
TOPIC gruss niko (09)	0.0643104	tasche ziehen	0.00544872
TOPIC gruss niko (09)	0.0643104	eln empfehlungen	0.00542007
TOPIC gruss niko (09)	0.0643104	online de	0.0052398
TOPIC gruss niko (09)	0.0643104	hallo torgal	0.00522051
TOPIC gruss niko (09)	0.0643104	behandelt gruss	0.00518192
TOPIC gruss niko (09)	0.0643104	behandlung gruss	0.00484645
TOPIC gruss niko (09)	0.0643104	hilft gruss	0.0047611
TOPIC gruss niko (09)	0.0643104	moin jan	0.00467619
