# Supplementary material for: Listen to the patients! Identifying CML patients' needs analyzing patient-generated content with AI-driven methodologies
Source: Front Digit Health. 2023 Dec 5;5:1243215. doi: 10.3389/fdgth.2023.1243215 (PMC10729659; doi:10.3389/fdgth.2023.1243215)
Supplement: Supplementary file 1 [file Datasheet1.zip › Data Sheet 1_v1/Table 5.XLSX]

## Sheet: Sheet1
	1	2	3
TOPIC like (00)	0.322185		1
TOPIC like (00)	0.322185	like	0.00909462
TOPIC like (00)	0.322185	time	0.00818314
TOPIC like (00)	0.322185	treatment	0.00771385
TOPIC like (00)	0.322185	day	0.00682593
TOPIC like (00)	0.322185	chemo	0.00652883
TOPIC like (00)	0.322185	going	0.0065163
TOPIC like (00)	0.322185	feel	0.00627771
TOPIC like (00)	0.322185	hospital	0.00601394
TOPIC like (00)	0.322185	diagnosed	0.00572351
TOPIC like (00)	0.322185	got	0.00538397
TOPIC like (00)	0.322185	ll	0.00537828
TOPIC like (00)	0.322185	years	0.00528487
TOPIC like (00)	0.322185	days	0.00476072
TOPIC like (00)	0.322185	cancer	0.00471067
TOPIC like (00)	0.322185	think	0.00469934
TOPIC like (00)	0.322185	year	0.00463248
TOPIC like (00)	0.322185	people	0.00457528
TOPIC like (00)	0.322185	months	0.00449795
TOPIC like (00)	0.322185	life	0.00447204
TOPIC like (00)	0.322185	better	0.00440097
TOPIC like (00)	0.322185	lot	0.00438676
TOPIC like (00)	0.322185	long	0.00408817
TOPIC like (00)	0.322185	right	0.00400129
TOPIC like (00)	0.322185	sure	0.00369238
TOPIC like (00)	0.322185	bmt	0.00361851
TOPIC like (00)	0.322185	getting	0.00358837
TOPIC like (00)	0.322185	thing	0.00335386
TOPIC like (00)	0.322185	weeks	0.00331404
TOPIC like (00)	0.322185	bad	0.00330711
TOPIC like (00)	0.322185	ago	0.00328382
TOPIC leukemia (01)	0.0821901		1
TOPIC leukemia (01)	0.0821901	leukemia	0.371181
TOPIC leukemia (01)	0.0821901	symptoms	0.0439539
TOPIC leukemia (01)	0.0821901	cancer	0.0239779
TOPIC leukemia (01)	0.0821901	lymphoma	0.0223917
TOPIC leukemia (01)	0.0821901	chronic	0.0222554
TOPIC leukemia (01)	0.0821901	diagnosed	0.0201731
TOPIC leukemia (01)	0.0821901	type	0.0163856
TOPIC leukemia (01)	0.0821901	kind	0.00939264
TOPIC leukemia (01)	0.0821901	society	0.00899632
TOPIC leukemia (01)	0.0821901	lymphoblastic	0.00898727
TOPIC leukemia (01)	0.0821901	posts	0.00849422
TOPIC leukemia (01)	0.0821901	myeloid	0.00834618
TOPIC leukemia (01)	0.0821901	petechiae	0.00816092
TOPIC leukemia (01)	0.0821901	treatment	0.00781495
TOPIC leukemia (01)	0.0821901	suspect	0.00761358
TOPIC leukemia (01)	0.0821901	think	0.00690258
TOPIC leukemia (01)	0.0821901	isn	0.00689802
TOPIC leukemia (01)	0.0821901	patients	0.00682061
TOPIC leukemia (01)	0.0821901	diagnosis	0.00679696
TOPIC leukemia (01)	0.0821901	fighting	0.00669324
TOPIC leukemia (01)	0.0821901	treatments	0.00667704
TOPIC leukemia (01)	0.0821901	childhood	0.0063353
TOPIC leukemia (01)	0.0821901	form	0.00625416
TOPIC leukemia (01)	0.0821901	lymphocytic	0.00619552
TOPIC leukemia (01)	0.0821901	disease	0.00607387
TOPIC leukemia (01)	0.0821901	cause	0.00584947
TOPIC leukemia (01)	0.0821901	support	0.00580413
TOPIC leukemia (01)	0.0821901	likely	0.00553484
TOPIC leukemia (01)	0.0821901	wbc	0.00546129
TOPIC leukemia (01)	0.0821901	people	0.00532271
TOPIC good (02)	0.0786905		1
TOPIC good (02)	0.0786905	good	0.369736
TOPIC good (02)	0.0786905	luck	0.206566
TOPIC good (02)	0.0786905	hear	0.0706255
TOPIC good (02)	0.0786905	news	0.026956
TOPIC good (02)	0.0786905	wish	0.0178805
TOPIC good (02)	0.0786905	friend	0.0146373
TOPIC good (02)	0.0786905	great	0.0132264
TOPIC good (02)	0.0786905	strong	0.0120267
TOPIC good (02)	0.0786905	idea	0.0109465
TOPIC good (02)	0.0786905	journey	0.0095993
TOPIC good (02)	0.0786905	far	0.00821662
TOPIC good (02)	0.0786905	fight	0.00811335
TOPIC good (02)	0.0786905	sounds	0.00722889
TOPIC good (02)	0.0786905	vibes	0.00696787
TOPIC good (02)	0.0786905	fighting	0.00679399
TOPIC good (02)	0.0786905	awesome	0.00566354
TOPIC good (02)	0.0786905	ll	0.00503749
TOPIC good (02)	0.0786905	sign	0.00495728
TOPIC good (02)	0.0786905	results	0.00484568
TOPIC good (02)	0.0786905	mother	0.00462487
TOPIC good (02)	0.0786905	ok	0.00446587
TOPIC good (02)	0.0786905	ah	0.0044224
TOPIC good (02)	0.0786905	advice	0.00424193
TOPIC good (02)	0.0786905	wife	0.00407465
TOPIC good (02)	0.0786905	support	0.00400768
TOPIC good (02)	0.0786905	sending	0.00398066
TOPIC good (02)	0.0786905	lots	0.0038902
TOPIC good (02)	0.0786905	update	0.00384428
TOPIC good (02)	0.0786905	congrats	0.00381712
TOPIC good (02)	0.0786905	health	0.00381071
TOPIC bone (03)	0.0702916		1
TOPIC bone (03)	0.0702916	bone	0.197536
TOPIC bone (03)	0.0702916	marrow	0.191549
TOPIC bone (03)	0.0702916	biopsy	0.141205
TOPIC bone (03)	0.0702916	pain	0.0279688
TOPIC bone (03)	0.0702916	cells	0.0151416
TOPIC bone (03)	0.0702916	biopsies	0.0119137
TOPIC bone (03)	0.0702916	results	0.0102917
TOPIC bone (03)	0.0702916	confirm	0.00847012
TOPIC bone (03)	0.0702916	aspiration	0.00843893
TOPIC bone (03)	0.0702916	hematologist	0.0078084
TOPIC bone (03)	0.0702916	diagnosis	0.00680551
TOPIC bone (03)	0.0702916	second	0.00643345
TOPIC bone (03)	0.0702916	blasts	0.00638354
TOPIC bone (03)	0.0702916	weeks	0.00528963
TOPIC bone (03)	0.0702916	procedure	0.00522178
TOPIC bone (03)	0.0702916	sample	0.0051734
TOPIC bone (03)	0.0702916	oncologist	0.00498315
TOPIC bone (03)	0.0702916	need	0.00493327
TOPIC bone (03)	0.0702916	100	0.00476323
TOPIC bone (03)	0.0702916	samples	0.00475105
TOPIC bone (03)	0.0702916	tap	0.00474584
TOPIC bone (03)	0.0702916	painful	0.0046018
TOPIC bone (03)	0.0702916	doctors	0.00429451
TOPIC bone (03)	0.0702916	took	0.0042807
TOPIC bone (03)	0.0702916	showed	0.00427261
TOPIC bone (03)	0.0702916	posts	0.00409514
TOPIC bone (03)	0.0702916	sedation	0.00407334
TOPIC bone (03)	0.0702916	diagnose	0.00405346
TOPIC bone (03)	0.0702916	week	0.00394129
TOPIC bone (03)	0.0702916	round	0.0039309
TOPIC transplant (04)	0.0954027		1
TOPIC transplant (04)	0.0954027	transplant	0.170242
TOPIC transplant (04)	0.0954027	post	0.0566392
TOPIC transplant (04)	0.0954027	cell	0.049026
TOPIC transplant (04)	0.0954027	stem	0.0412117
TOPIC transplant (04)	0.0954027	gvhd	0.0383943
TOPIC transplant (04)	0.0954027	chemo	0.0235832
TOPIC transplant (04)	0.0954027	donor	0.0225853
TOPIC transplant (04)	0.0954027	match	0.0207226
TOPIC transplant (04)	0.0954027	remission	0.020458
TOPIC transplant (04)	0.0954027	months	0.0182738
TOPIC transplant (04)	0.0954027	years	0.0160063
TOPIC transplant (04)	0.0954027	bmt	0.0145055
TOPIC transplant (04)	0.0954027	relapse	0.0133043
TOPIC transplant (04)	0.0954027	cells	0.0111449
TOPIC transplant (04)	0.0954027	10	0.01109
TOPIC transplant (04)	0.0954027	ph	0.0107309
TOPIC transplant (04)	0.0954027	year	0.00935316
TOPIC transplant (04)	0.0954027	mrd	0.00908705
TOPIC transplant (04)	0.0954027	radiation	0.00720088
TOPIC transplant (04)	0.0954027	haplo	0.00654551
TOPIC transplant (04)	0.0954027	rounds	0.00602278
TOPIC transplant (04)	0.0954027	marrow	0.00568749
TOPIC transplant (04)	0.0954027	unrelated	0.00552127
TOPIC transplant (04)	0.0954027	second	0.00539555
TOPIC transplant (04)	0.0954027	100	0.00528878
TOPIC transplant (04)	0.0954027	relapsed	0.00528317
TOPIC transplant (04)	0.0954027	flt3	0.00525426
TOPIC transplant (04)	0.0954027	days	0.00519051
TOPIC transplant (04)	0.0954027	need	0.00491581
TOPIC transplant (04)	0.0954027	mutation	0.00462321
TOPIC hope (05)	0.0612542		1
TOPIC hope (05)	0.0612542	hope	0.466142
TOPIC hope (05)	0.0612542	soon	0.0355879
TOPIC hope (05)	0.0612542	better	0.0267565
TOPIC hope (05)	0.0612542	happy	0.0254482
TOPIC hope (05)	0.0612542	okay	0.0243038
TOPIC hope (05)	0.0612542	hear	0.0207012
TOPIC hope (05)	0.0612542	helps	0.0172725
TOPIC hope (05)	0.0612542	reply	0.015744
TOPIC hope (05)	0.0612542	gives	0.015136
TOPIC hope (05)	0.0612542	recovery	0.0133546
TOPIC hope (05)	0.0612542	mom	0.0111745
TOPIC hope (05)	0.0612542	feeling	0.0103328
TOPIC hope (05)	0.0612542	congratulations	0.00876511
TOPIC hope (05)	0.0612542	fighting	0.00853363
TOPIC hope (05)	0.0612542	lose	0.00811783
TOPIC hope (05)	0.0612542	find	0.00761111
TOPIC hope (05)	0.0612542	strong	0.00722969
TOPIC hope (05)	0.0612542	appreciate	0.00707186
TOPIC hope (05)	0.0612542	praying	0.00695939
TOPIC hope (05)	0.0612542	wishes	0.00682502
TOPIC hope (05)	0.0612542	oh	0.0066535
TOPIC hope (05)	0.0612542	continues	0.00655293
TOPIC hope (05)	0.0612542	husband	0.0064033
TOPIC hope (05)	0.0612542	understand	0.00637916
TOPIC hope (05)	0.0612542	sending	0.00637056
TOPIC hope (05)	0.0612542	story	0.00625884
TOPIC hope (05)	0.0612542	answers	0.00585595
TOPIC hope (05)	0.0612542	prayers	0.00581427
TOPIC hope (05)	0.0612542	ok	0.00547812
TOPIC hope (05)	0.0612542	come	0.00515748
TOPIC blood (06)	0.0962256		1
TOPIC blood (06)	0.0962256	blood	0.120432
TOPIC blood (06)	0.0962256	test	0.0429905
TOPIC blood (06)	0.0962256	count	0.0279511
TOPIC blood (06)	0.0962256	low	0.0243317
TOPIC blood (06)	0.0962256	white	0.0231911
TOPIC blood (06)	0.0962256	cells	0.0231193
TOPIC blood (06)	0.0962256	symptoms	0.0227472
TOPIC blood (06)	0.0962256	tests	0.0221357
TOPIC blood (06)	0.0962256	normal	0.0213411
TOPIC blood (06)	0.0962256	wbc	0.0206285
TOPIC blood (06)	0.0962256	platelets	0.0204456
TOPIC blood (06)	0.0962256	results	0.0181431
TOPIC blood (06)	0.0962256	high	0.0168893
TOPIC blood (06)	0.0962256	counts	0.016583
TOPIC blood (06)	0.0962256	cbc	0.0160376
TOPIC blood (06)	0.0962256	work	0.014615
TOPIC blood (06)	0.0962256	cell	0.0128624
TOPIC blood (06)	0.0962256	cancer	0.00903111
TOPIC blood (06)	0.0962256	hematologist	0.00830631
TOPIC blood (06)	0.0962256	red	0.00752216
TOPIC blood (06)	0.0962256	hemoglobin	0.00703003
TOPIC blood (06)	0.0962256	range	0.00609623
TOPIC blood (06)	0.0962256	diagnosis	0.0057991
TOPIC blood (06)	0.0962256	said	0.0055494
TOPIC blood (06)	0.0962256	infection	0.00531524
TOPIC blood (06)	0.0962256	transfusions	0.00526903
TOPIC blood (06)	0.0962256	levels	0.00525511
TOPIC blood (06)	0.0962256	probably	0.00510386
TOPIC blood (06)	0.0962256	platelet	0.00487955
TOPIC blood (06)	0.0962256	week	0.00480734
TOPIC know (07)	0.0708349		1
TOPIC know (07)	0.0708349	know	0.540617
TOPIC know (07)	0.0708349	let	0.0750731
TOPIC know (07)	0.0708349	letting	0.0214328
TOPIC know (07)	0.0708349	ok	0.0213496
TOPIC know (07)	0.0708349	need	0.0133658
TOPIC know (07)	0.0708349	hard	0.0128538
TOPIC know (07)	0.0708349	going	0.0123319
TOPIC know (07)	0.0708349	scary	0.0117987
TOPIC know (07)	0.0708349	expect	0.0100088
TOPIC know (07)	0.0708349	wanted	0.00989311
TOPIC know (07)	0.0708349	people	0.00955636
TOPIC know (07)	0.0708349	think	0.00878921
TOPIC know (07)	0.0708349	helpful	0.00775139
TOPIC know (07)	0.0708349	way	0.00773215
TOPIC know (07)	0.0708349	cancer	0.00637063
TOPIC know (07)	0.0708349	info	0.00615793
TOPIC know (07)	0.0708349	family	0.00514311
TOPIC know (07)	0.0708349	heart	0.00506991
TOPIC know (07)	0.0708349	right	0.00504017
TOPIC know (07)	0.0708349	type	0.0049962
TOPIC know (07)	0.0708349	talk	0.00498539
TOPIC know (07)	0.0708349	strong	0.00498441
TOPIC know (07)	0.0708349	mean	0.00484885
TOPIC know (07)	0.0708349	advice	0.00473571
TOPIC know (07)	0.0708349	good	0.0047317
TOPIC know (07)	0.0708349	sub	0.00452064
TOPIC know (07)	0.0708349	asking	0.00450316
TOPIC know (07)	0.0708349	saying	0.00445438
TOPIC know (07)	0.0708349	doctors	0.00436468
TOPIC know (07)	0.0708349	relapse	0.00393899
TOPIC doctor (08)	0.0656924		1
TOPIC doctor (08)	0.0656924	doctor	0.358165
TOPIC doctor (08)	0.0656924	ask	0.105336
TOPIC doctor (08)	0.0656924	said	0.0339311
TOPIC doctor (08)	0.0656924	worried	0.0315212
TOPIC doctor (08)	0.0656924	talk	0.0268428
TOPIC doctor (08)	0.0656924	told	0.015819
TOPIC doctor (08)	0.0656924	diagnose	0.014999
TOPIC doctor (08)	0.0656924	concerned	0.0145488
TOPIC doctor (08)	0.0656924	tell	0.0122383
TOPIC doctor (08)	0.0656924	sub	0.0120925
TOPIC doctor (08)	0.0656924	opinion	0.0108883
TOPIC doctor (08)	0.0656924	second	0.00926332
TOPIC doctor (08)	0.0656924	asked	0.00904189
TOPIC doctor (08)	0.0656924	aren	0.00790972
TOPIC doctor (08)	0.0656924	asking	0.00727689
TOPIC doctor (08)	0.0656924	medical	0.00725937
TOPIC doctor (08)	0.0656924	need	0.00713857
TOPIC doctor (08)	0.0656924	sure	0.00710594
TOPIC doctor (08)	0.0656924	definitely	0.00695705
TOPIC doctor (08)	0.0656924	isn	0.00672466
TOPIC doctor (08)	0.0656924	doctors	0.0066994
TOPIC doctor (08)	0.0656924	symptoms	0.00652671
TOPIC doctor (08)	0.0656924	ok	0.00630867
TOPIC doctor (08)	0.0656924	internet	0.00629728
TOPIC doctor (08)	0.0656924	question	0.00599454
TOPIC doctor (08)	0.0656924	questions	0.00576199
TOPIC doctor (08)	0.0656924	wrong	0.00566691
TOPIC doctor (08)	0.0656924	diagnosis	0.00531636
TOPIC doctor (08)	0.0656924	stop	0.00522878
TOPIC doctor (08)	0.0656924	waiting	0.00516519
TOPIC help (09)	0.0572331		1
TOPIC help (09)	0.0572331	help	0.508097
TOPIC help (09)	0.0572331	need	0.0445165
TOPIC help (09)	0.0572331	advice	0.0240441
TOPIC help (09)	0.0572331	ll	0.0168724
TOPIC help (09)	0.0572331	happy	0.0129375
TOPIC help (09)	0.0572331	sub	0.0126494
TOPIC help (09)	0.0572331	support	0.0126181
TOPIC help (09)	0.0572331	information	0.0113732
TOPIC help (09)	0.0572331	family	0.0103931
TOPIC help (09)	0.0572331	worker	0.00913133
TOPIC help (09)	0.0572331	worried	0.00845465
TOPIC help (09)	0.0572331	people	0.0083247
TOPIC help (09)	0.0572331	look	0.00816721
TOPIC help (09)	0.0572331	resources	0.00762957
TOPIC help (09)	0.0572331	social	0.00759111
TOPIC help (09)	0.0572331	sure	0.0075747
TOPIC help (09)	0.0572331	care	0.00712511
TOPIC help (09)	0.0572331	explain	0.00709367
TOPIC help (09)	0.0572331	helps	0.00690208
TOPIC help (09)	0.0572331	appreciate	0.0065447
TOPIC help (09)	0.0572331	ask	0.00647427
TOPIC help (09)	0.0572331	way	0.00576891
TOPIC help (09)	0.0572331	questions	0.00570301
TOPIC help (09)	0.0572331	friend	0.00567101
TOPIC help (09)	0.0572331	lls	0.00525349
TOPIC help (09)	0.0572331	helpful	0.00521084
TOPIC help (09)	0.0572331	org	0.00518786
TOPIC help (09)	0.0572331	society	0.00505385
TOPIC help (09)	0.0572331	diagnosed	0.00497393
TOPIC help (09)	0.0572331	lot	0.004483
