# Supplementary material for: Listen to the patients! Identifying CML patients' needs analyzing patient-generated content with AI-driven methodologies
Source: Front Digit Health. 2023 Dec 5;5:1243215. doi: 10.3389/fdgth.2023.1243215 (PMC10729659; doi:10.3389/fdgth.2023.1243215)
Supplement: Supplementary file 1 [file Datasheet1.zip › Data Sheet 1_v1/Table 6.XLSX]

## Sheet: Sheet1
	1	2	3
TOPIC bone marrow (00)	0.202313		1
TOPIC bone marrow (00)	0.202313	bone marrow	0.383261
TOPIC bone marrow (00)	0.202313	marrow biopsy	0.2131
TOPIC bone marrow (00)	0.202313	marrow transplant	0.110721
TOPIC bone marrow (00)	0.202313	marrow biopsies	0.0168743
TOPIC bone marrow (00)	0.202313	biopsy confirm	0.0132171
TOPIC bone marrow (00)	0.202313	marrow aspiration	0.0107631
TOPIC bone marrow (00)	0.202313	blood work	0.0104859
TOPIC bone marrow (00)	0.202313	tap bone	0.00926615
TOPIC bone marrow (00)	0.202313	marrow test	0.00831166
TOPIC bone marrow (00)	0.202313	ask bone	0.00760078
TOPIC bone marrow (00)	0.202313	need bone	0.00734591
TOPIC bone marrow (00)	0.202313	biopsy bad	0.00716566
TOPIC bone marrow (00)	0.202313	biopsy week	0.00698325
TOPIC bone marrow (00)	0.202313	leukemia bone	0.00587203
TOPIC bone marrow (00)	0.202313	blood cells	0.00581981
TOPIC bone marrow (00)	0.202313	second bone	0.0057028
TOPIC bone marrow (00)	0.202313	know bone	0.00542481
TOPIC bone marrow (00)	0.202313	bone pain	0.00529344
TOPIC bone marrow (00)	0.202313	blood tests	0.00516612
TOPIC bone marrow (00)	0.202313	transplant years	0.0050018
TOPIC bone marrow (00)	0.202313	biopsy know	0.00486653
TOPIC bone marrow (00)	0.202313	stem cells	0.00472948
TOPIC bone marrow (00)	0.202313	marrow tests	0.00425258
TOPIC bone marrow (00)	0.202313	going bone	0.0041019
TOPIC bone marrow (00)	0.202313	life expectancy	0.00400723
TOPIC bone marrow (00)	0.202313	spinal tap	0.00393001
TOPIC bone marrow (00)	0.202313	white blood	0.00386568
TOPIC bone marrow (00)	0.202313	chemo bone	0.00364665
TOPIC bone marrow (00)	0.202313	flow cytometry	0.00361544
TOPIC bone marrow (00)	0.202313	blood counts	0.00354663
TOPIC good luck (01)	0.132759		1
TOPIC good luck (01)	0.132759	good luck	0.605943
TOPIC good luck (01)	0.132759	luck journey	0.033316
TOPIC good luck (01)	0.132759	luck hope	0.0322873
TOPIC good luck (01)	0.132759	luck friend	0.0304533
TOPIC good luck (01)	0.132759	let know	0.0239368
TOPIC good luck (01)	0.132759	hope good	0.0219407
TOPIC good luck (01)	0.132759	luck let	0.0161763
TOPIC good luck (01)	0.132759	luck mother	0.0140166
TOPIC good luck (01)	0.132759	problem good	0.0122775
TOPIC good luck (01)	0.132759	luck got	0.0107705
TOPIC good luck (01)	0.132759	hear good	0.010591
TOPIC good luck (01)	0.132759	help good	0.0105662
TOPIC good luck (01)	0.132759	cancer good	0.00922237
TOPIC good luck (01)	0.132759	luck fight	0.00892476
TOPIC good luck (01)	0.132759	luck future	0.0086457
TOPIC good luck (01)	0.132759	luck wife	0.00826736
TOPIC good luck (01)	0.132759	luck transplant	0.00770462
TOPIC good luck (01)	0.132759	luck fighting	0.00740725
TOPIC good luck (01)	0.132759	got months	0.00637469
TOPIC good luck (01)	0.132759	labs good	0.00593361
TOPIC good luck (01)	0.132759	suggested good	0.00571183
TOPIC good luck (01)	0.132759	month bad	0.00571183
TOPIC good luck (01)	0.132759	antiviral meds	0.00571183
TOPIC good luck (01)	0.132759	protein good	0.00571183
TOPIC good luck (01)	0.132759	know tcell	0.00571183
TOPIC good luck (01)	0.132759	rare condition	0.00571183
TOPIC good luck (01)	0.132759	makes sense	0.00497604
TOPIC good luck (01)	0.132759	find good	0.00483657
TOPIC good luck (01)	0.132759	luck rest	0.00453428
TOPIC good luck (01)	0.132759	hope helps	0.00405542
TOPIC stem cell (02)	0.125627		1
TOPIC stem cell (02)	0.125627	stem cell	0.359483
TOPIC stem cell (02)	0.125627	cell transplant	0.329266
TOPIC stem cell (02)	0.125627	post stem	0.0263192
TOPIC stem cell (02)	0.125627	need stem	0.0202204
TOPIC stem cell (02)	0.125627	cell donor	0.0153094
TOPIC stem cell (02)	0.125627	getting stem	0.0127932
TOPIC stem cell (02)	0.125627	transplant month	0.0108987
TOPIC stem cell (02)	0.125627	cell transplants	0.0105269
TOPIC stem cell (02)	0.125627	rbc platelets	0.0099768
TOPIC stem cell (02)	0.125627	mds stem	0.00977616
TOPIC stem cell (02)	0.125627	stem cells	0.00856666
TOPIC stem cell (02)	0.125627	allogenic stem	0.00840726
TOPIC stem cell (02)	0.125627	10 days	0.00768435
TOPIC stem cell (02)	0.125627	amp x200b	0.00735178
TOPIC stem cell (02)	0.125627	transplant year	0.00710086
TOPIC stem cell (02)	0.125627	transplant 10	0.00600932
TOPIC stem cell (02)	0.125627	chemo stem	0.00598953
TOPIC stem cell (02)	0.125627	live long	0.00594277
TOPIC stem cell (02)	0.125627	cell therapy	0.00569595
TOPIC stem cell (02)	0.125627	transplant september	0.00560801
TOPIC stem cell (02)	0.125627	months stem	0.0052934
TOPIC stem cell (02)	0.125627	got stem	0.00520755
TOPIC stem cell (02)	0.125627	transplant october	0.00500567
TOPIC stem cell (02)	0.125627	rounds chemo	0.00482694
TOPIC stem cell (02)	0.125627	likely won	0.00477227
TOPIC stem cell (02)	0.125627	transplant getting	0.00430232
TOPIC stem cell (02)	0.125627	allogeneic stem	0.00426188
TOPIC stem cell (02)	0.125627	anonymous donor	0.00409231
TOPIC stem cell (02)	0.125627	umbilical cord	0.00374675
TOPIC stem cell (02)	0.125627	questions docs	0.00344973
TOPIC post transplant (03)	0.107522		1
TOPIC post transplant (03)	0.107522	post transplant	0.41519
TOPIC post transplant (03)	0.107522	months post	0.173425
TOPIC post transplant (03)	0.107522	years post	0.107499
TOPIC post transplant (03)	0.107522	days post	0.0340658
TOPIC post transplant (03)	0.107522	year post	0.0291346
TOPIC post transplant (03)	0.107522	13 months	0.0250466
TOPIC post transplant (03)	0.107522	post bmt	0.0187128
TOPIC post transplant (03)	0.107522	transplant worried	0.0148117
TOPIC post transplant (03)	0.107522	100 days	0.0109631
TOPIC post transplant (03)	0.107522	18 months	0.0103464
TOPIC post transplant (03)	0.107522	insulin dependent	0.00841936
TOPIC post transplant (03)	0.107522	chemo post	0.00804278
TOPIC post transplant (03)	0.107522	transplant diagnosed	0.00719999
TOPIC post transplant (03)	0.107522	immune system	0.00711435
TOPIC post transplant (03)	0.107522	hospital post	0.00702903
TOPIC post transplant (03)	0.107522	20 months	0.00629336
TOPIC post transplant (03)	0.107522	officially remission	0.00607702
TOPIC post transplant (03)	0.107522	transplant definitely	0.00569908
TOPIC post transplant (03)	0.107522	problem months	0.0054984
TOPIC post transplant (03)	0.107522	remission months	0.00500826
TOPIC post transplant (03)	0.107522	exact diagnosis	0.00491739
TOPIC post transplant (03)	0.107522	pre transplant	0.00486621
TOPIC post transplant (03)	0.107522	kids school	0.00485391
TOPIC post transplant (03)	0.107522	transplant related	0.00482591
TOPIC post transplant (03)	0.107522	transplant kids	0.00461777
TOPIC post transplant (03)	0.107522	transplant mind	0.00449121
TOPIC post transplant (03)	0.107522	gvhd lungs	0.00390856
TOPIC post transplant (03)	0.107522	day post	0.00346318
TOPIC post transplant (03)	0.107522	transplant cell	0.00320283
TOPIC post transplant (03)	0.107522	month post	0.00316939
TOPIC blood test (04)	0.0841018		1
TOPIC blood test (04)	0.0841018	blood test	0.610022
TOPIC blood test (04)	0.0841018	routine blood	0.0699766
TOPIC blood test (04)	0.0841018	abnormal blood	0.0297974
TOPIC blood test (04)	0.0841018	test results	0.0266645
TOPIC blood test (04)	0.0841018	need blood	0.0222278
TOPIC blood test (04)	0.0841018	cbc blood	0.0168799
TOPIC blood test (04)	0.0841018	leukemia blood	0.0117671
TOPIC blood test (04)	0.0841018	diagnose blood	0.0112833
TOPIC blood test (04)	0.0841018	white blood	0.0112268
TOPIC blood test (04)	0.0841018	test showed	0.0101255
TOPIC blood test (04)	0.0841018	test week	0.00715535
TOPIC blood test (04)	0.0841018	afraid getting	0.00708937
TOPIC blood test (04)	0.0841018	simple blood	0.00703689
TOPIC blood test (04)	0.0841018	blood work	0.00694549
TOPIC blood test (04)	0.0841018	worst fears	0.0065052
TOPIC blood test (04)	0.0841018	viral infections	0.00649671
TOPIC blood test (04)	0.0841018	test definitive	0.0064318
TOPIC blood test (04)	0.0841018	blood cells	0.00607594
TOPIC blood test (04)	0.0841018	normal blood	0.00579327
TOPIC blood test (04)	0.0841018	test result	0.00540814
TOPIC blood test (04)	0.0841018	getting blood	0.00526257
TOPIC blood test (04)	0.0841018	hospital blood	0.00510027
TOPIC blood test (04)	0.0841018	lower wbc	0.00503889
TOPIC blood test (04)	0.0841018	marrow biopsy	0.00483827
TOPIC blood test (04)	0.0841018	symptoms routine	0.00474933
TOPIC blood test (04)	0.0841018	getting cancer	0.00464656
TOPIC blood test (04)	0.0841018	cell count	0.00445607
TOPIC blood test (04)	0.0841018	sick getting	0.00443931
TOPIC blood test (04)	0.0841018	leukemia hospital	0.00440959
TOPIC blood test (04)	0.0841018	test hematologist	0.00429907
TOPIC sounds like (05)	0.0842774		1
TOPIC sounds like (05)	0.0842774	sounds like	0.556613
TOPIC sounds like (05)	0.0842774	like great	0.0394504
TOPIC sounds like (05)	0.0842774	like ok	0.0320915
TOPIC sounds like (05)	0.0842774	like wonderful	0.0243334
TOPIC sounds like (05)	0.0842774	like good	0.023922
TOPIC sounds like (05)	0.0842774	pretty good	0.0188782
TOPIC sounds like (05)	0.0842774	doc sounds	0.0175503
TOPIC sounds like (05)	0.0842774	hear cancer	0.0164928
TOPIC sounds like (05)	0.0842774	treatment facilities	0.0158113
TOPIC sounds like (05)	0.0842774	doctors answer	0.0155282
TOPIC sounds like (05)	0.0842774	insidious disease	0.0151614
TOPIC sounds like (05)	0.0842774	like shitty	0.0151614
TOPIC sounds like (05)	0.0842774	plus igg	0.0146438
TOPIC sounds like (05)	0.0842774	doctor sounds	0.0120896
TOPIC sounds like (05)	0.0842774	think straight	0.00963489
TOPIC sounds like (05)	0.0842774	pain sounds	0.00951349
TOPIC sounds like (05)	0.0842774	like diff	0.00936742
TOPIC sounds like (05)	0.0842774	field past	0.00832946
TOPIC sounds like (05)	0.0842774	like experiencing	0.00759481
TOPIC sounds like (05)	0.0842774	honestly sounds	0.00731642
TOPIC sounds like (05)	0.0842774	like doctors	0.00724819
TOPIC sounds like (05)	0.0842774	good news	0.00699482
TOPIC sounds like (05)	0.0842774	dumb luck	0.00656107
TOPIC sounds like (05)	0.0842774	happen unfortunately	0.00638978
TOPIC sounds like (05)	0.0842774	leukemia sounds	0.00565559
TOPIC sounds like (05)	0.0842774	confident ll	0.00498041
TOPIC sounds like (05)	0.0842774	case scenario	0.00487954
TOPIC sounds like (05)	0.0842774	like aren	0.00482946
TOPIC sounds like (05)	0.0842774	getting sounds	0.0048207
TOPIC sounds like (05)	0.0842774	like having	0.00477999
TOPIC years ago (06)	0.089252		1
TOPIC years ago (06)	0.089252	years ago	0.4957
TOPIC years ago (06)	0.089252	diagnosed years	0.134052
TOPIC years ago (06)	0.089252	ago treatment	0.0331172
TOPIC years ago (06)	0.089252	20 years	0.0270892
TOPIC years ago (06)	0.089252	transplant years	0.0230179
TOPIC years ago (06)	0.089252	cancer years	0.0219511
TOPIC years ago (06)	0.089252	ago ph	0.0188511
TOPIC years ago (06)	0.089252	like years	0.0186927
TOPIC years ago (06)	0.089252	feel free	0.0158271
TOPIC years ago (06)	0.089252	10 years	0.015712
TOPIC years ago (06)	0.089252	blood reports	0.01563
TOPIC years ago (06)	0.089252	diagnosed cml	0.013058
TOPIC years ago (06)	0.089252	cml years	0.0123442
TOPIC years ago (06)	0.089252	marrow transplant	0.0123241
TOPIC years ago (06)	0.089252	free message	0.0115689
TOPIC years ago (06)	0.089252	help diagnosed	0.0106271
TOPIC years ago (06)	0.089252	bmt years	0.0103044
TOPIC years ago (06)	0.089252	happy help	0.00889804
TOPIC years ago (06)	0.089252	13 years	0.00850373
TOPIC years ago (06)	0.089252	ago feel	0.00814929
TOPIC years ago (06)	0.089252	ago like	0.00720805
TOPIC years ago (06)	0.089252	successful bmt	0.00603497
TOPIC years ago (06)	0.089252	19 years	0.00582959
TOPIC years ago (06)	0.089252	ago age	0.00572851
TOPIC years ago (06)	0.089252	little years	0.00559988
TOPIC years ago (06)	0.089252	prayers wishes	0.00455293
TOPIC years ago (06)	0.089252	like months	0.00431221
TOPIC years ago (06)	0.089252	questions pm	0.00416014
TOPIC years ago (06)	0.089252	15 years	0.0038813
TOPIC years ago (06)	0.089252	death sentence	0.00382232
TOPIC mind asking (07)	0.049038		1
TOPIC mind asking (07)	0.049038	mind asking	0.734356
TOPIC mind asking (07)	0.049038	asking long	0.0371012
TOPIC mind asking (07)	0.049038	treatment like	0.0276898
TOPIC mind asking (07)	0.049038	having gone	0.02539
TOPIC mind asking (07)	0.049038	moment mind	0.0241045
TOPIC mind asking (07)	0.049038	age factor	0.0241045
TOPIC mind asking (07)	0.049038	phoenix area	0.0116026
TOPIC mind asking (07)	0.049038	currently diagnosed	0.0110081
TOPIC mind asking (07)	0.049038	asking type	0.010367
TOPIC mind asking (07)	0.049038	donor 10	0.0099607
TOPIC mind asking (07)	0.049038	transplant mind	0.00987927
TOPIC mind asking (07)	0.049038	chemo post	0.00850284
TOPIC mind asking (07)	0.049038	10 match	0.00775783
TOPIC mind asking (07)	0.049038	10 10	0.00724093
TOPIC mind asking (07)	0.049038	relapse mind	0.00586563
TOPIC mind asking (07)	0.049038	leukemia wife	0.00542737
TOPIC mind asking (07)	0.049038	considered high	0.00495675
TOPIC mind asking (07)	0.049038	happy said	0.00451178
TOPIC mind asking (07)	0.049038	type leukemia	0.00445779
TOPIC mind asking (07)	0.049038	said mind	0.00359625
TOPIC mind asking (07)	0.049038	risk relapse	0.0031475
TOPIC mind asking (07)	0.049038	long ago	0.00268072
TOPIC mind asking (07)	0.049038	wife diagnosed	0.00260595
TOPIC mind asking (07)	0.049038	high risk	0.00167824
TOPIC mind asking (07)	0.049038	city hope	0.00167394
TOPIC mind asking (07)	0.049038	asking white	0.00154312
TOPIC mind asking (07)	0.049038	treatment form	0.00110745
TOPIC mind asking (07)	0.049038	leukemia mind	0.00110745
TOPIC mind asking (07)	0.049038	prayers hopefully	0.000905805
TOPIC mind asking (07)	0.049038	related cml	0.000905805
TOPIC second opinion (08)	0.0629431		1
TOPIC second opinion (08)	0.0629431	second opinion	0.607283
TOPIC second opinion (08)	0.0629431	getting second	0.030744
TOPIC second opinion (08)	0.0629431	definitely second	0.0243169
TOPIC second opinion (08)	0.0629431	life sure	0.0227982
TOPIC second opinion (08)	0.0629431	sloan kettering	0.0218697
TOPIC second opinion (08)	0.0629431	opinion good	0.0209614
TOPIC second opinion (08)	0.0629431	feel wrong	0.0208228
TOPIC second opinion (08)	0.0629431	dana farber	0.0206321
TOPIC second opinion (08)	0.0629431	consider second	0.0204642
TOPIC second opinion (08)	0.0629431	farber boston	0.0128857
TOPIC second opinion (08)	0.0629431	good idea	0.0123806
TOPIC second opinion (08)	0.0629431	ask second	0.0114479
TOPIC second opinion (08)	0.0629431	seek second	0.011389
TOPIC second opinion (08)	0.0629431	got second	0.0110536
TOPIC second opinion (08)	0.0629431	opinion doctor	0.0105702
TOPIC second opinion (08)	0.0629431	sent biopsy	0.00877587
TOPIC second opinion (08)	0.0629431	day talking	0.00834954
TOPIC second opinion (08)	0.0629431	ask onc	0.00834954
TOPIC second opinion (08)	0.0629431	exactly said	0.00827138
TOPIC second opinion (08)	0.0629431	maybe time	0.00805472
TOPIC second opinion (08)	0.0629431	opinion cml	0.00787774
TOPIC second opinion (08)	0.0629431	gotten second	0.007205
TOPIC second opinion (08)	0.0629431	time second	0.005652
TOPIC second opinion (08)	0.0629431	md anderson	0.0054622
TOPIC second opinion (08)	0.0629431	agree second	0.00436498
TOPIC second opinion (08)	0.0629431	doctor second	0.00434748
TOPIC second opinion (08)	0.0629431	point think	0.00419811
TOPIC second opinion (08)	0.0629431	different hospital	0.00414951
TOPIC second opinion (08)	0.0629431	recently tasigna	0.00408845
TOPIC second opinion (08)	0.0629431	opinion maybe	0.00387266
TOPIC ask doctor (09)	0.0621661		1
TOPIC ask doctor (09)	0.0621661	ask doctor	0.713781
TOPIC ask doctor (09)	0.0621661	ll ask	0.0478429
TOPIC ask doctor (09)	0.0621661	doctor look	0.0251347
TOPIC ask doctor (09)	0.0621661	doctor internet	0.0243067
TOPIC ask doctor (09)	0.0621661	gilteritinib venetoclax	0.0238628
TOPIC ask doctor (09)	0.0621661	definitely ask	0.0217536
TOPIC ask doctor (09)	0.0621661	doctor afternoon	0.0138656
TOPIC ask doctor (09)	0.0621661	doctor hard	0.0102132
TOPIC ask doctor (09)	0.0621661	pretty straight	0.00993846
TOPIC ask doctor (09)	0.0621661	doctor advise	0.00934677
TOPIC ask doctor (09)	0.0621661	ok ll	0.00925203
TOPIC ask doctor (09)	0.0621661	doctor opinion	0.0075382
TOPIC ask doctor (09)	0.0621661	doctor time	0.00741329
TOPIC ask doctor (09)	0.0621661	positive tho	0.00727494
TOPIC ask doctor (09)	0.0621661	helped nausea	0.00720749
TOPIC ask doctor (09)	0.0621661	leukemia definitely	0.00615647
TOPIC ask doctor (09)	0.0621661	think definitely	0.00564167
TOPIC ask doctor (09)	0.0621661	doctor diagnosis	0.00564167
TOPIC ask doctor (09)	0.0621661	nausea vomiting	0.00490947
TOPIC ask doctor (09)	0.0621661	sign leukemia	0.00477286
TOPIC ask doctor (09)	0.0621661	new normal	0.00443054
TOPIC ask doctor (09)	0.0621661	cbc blood	0.00394712
TOPIC ask doctor (09)	0.0621661	range panel	0.00386316
TOPIC ask doctor (09)	0.0621661	high dose	0.00377061
TOPIC ask doctor (09)	0.0621661	test ask	0.00348726
TOPIC ask doctor (09)	0.0621661	school years	0.00291524
TOPIC ask doctor (09)	0.0621661	medical literature	0.00165582
TOPIC ask doctor (09)	0.0621661	lot past	0.00165582
TOPIC ask doctor (09)	0.0621661	taken hospital	0.0013589
TOPIC ask doctor (09)	0.0621661	mentally emotionally	0.0013589
